# Supplementary material for: Gut Microbiome-Host Metabolome Homeostasis upon Exposure to PFOS and GenX in Male Mice
Source: Toxics. 2023 Mar 19;11(3):281. doi: 10.3390/toxics11030281 (PMC10051855; doi:10.3390/toxics11030281)
Supplement: Supplementary file 1 [file toxics-11-00281-s001.zip]

Archive with 2 entries (2 files):
- toxics-2217555-Supplementary--Figures.pdf
- toxics-2217555-Supplementary--Tables.xlsx
