# Supplementary material for: Gut Microbiome-Host Metabolome Homeostasis upon Exposure to PFOS and GenX in Male Mice
Source: Toxics. 2023 Mar 19;11(3):281. doi: 10.3390/toxics11030281 (PMC10051855; doi:10.3390/toxics11030281)
Supplement: Supplementary file 1 [file toxics-11-00281-s001.zip › toxics-2217555-Supplementary--Tables.xlsx]

## Sheet: Table S1
Dosing concentration and weight for each animal
For PFOS dosing experiment
Treatment groups	Sample name	Day 1 weight (g)	Day 1 - 5 dosing volume (µl)	Day 5 weight (g)	Day 6 - 14 dosing volume (µl)	Day 15 final weight (g)
5 mg/kg (working solution = 5.18 mg PFOS/ml)	A2	43.8	42.3	42.1	40.8	41
	A4	35.6	34.3	36.2	35	36.7
	A6	37.2	35.9	37.3	36	38.2
	A8	37.9	36.6	38.2	36.9	39.5
	A10	36.6	35.3	37.2	35.9	37.6
	A12	37.7	36.4	38.4	37.1	38.2
10 mg/kg (working solution = 10.36 mg PFOS/ml)	B2	37	35.7	37.2	35.9	37.6
	B4	39.2	37.9	39.2	37.9	38.6
	B6	38.8	37.5	37.8	36.5	39.3
	B8	38.2	36.7	38.2	36.9	38.5
	B10	41.9	40.5	42	40.7	42.2
	B12	45.4	43.9	43.8	42.5	43.5
Vehicle control (0.5% tween 20 in DI water)	C2	38.6	37.2	39.1	37.8	39.7
	C4	39	37.7	39.2	37.9	40.1
	C6	42.3	41	42	40.7	42.3
	C8	38.1	36.8	38	36.7	39.2
	C10	38.9	37.6	40.2	38.9	41.5
	C12	36.5	35.3	37.4	36.1	36.6
20 mg/kg (working solution = 20.71 mg PFOS/ml)	D2	36.2	35	36.5	35.3	27.8
	D4	38.7	37.4	39.6	38.3	29.8
	D6	38.3	37	38.2	36.9	27.6
	D8	35.9	34.7	36.9	35.6	29.4
	D10	37.3	36	36.7	35.4	36.3
	D12	43.3	41.8	42.7	41.4	34.7
For GENX dosing experiment
Treatment groups	Sample name	Day 1 weight (g)	Day 1 - 7 dosing volume (µl)	Day 7 weight (g)	Day 8 - 14 dosing volume (µl)	Day 15 final weight (g)
10mg/kg (working solution = 10.36 mg GENX/ml)	A1	34.2	33	37.9	36.6	37.5
	A3	39	37.7	42	40.7	42.5
	A5	40.1	38.8	43.4	42.2	42.6
	A7	39.8	38.5	42.2	40.9	41.4
	A9	37.1	35.8	43.1	41.9	42
20mg/kg (working solution = 20.71 mg GENX/ml)	B1	33	31.9	35	33.8	34.9
	B3	37.6	36.3	38.8	37.6	37
	B5	35	33.8	38.5	37.2	38.4
	B7	33.8	32.6	36.7	35.5	37.7
	B9	32.3	31.2	33.7	32.5	33
Vehicle control (0.5% tween 20 in DI water)	C1	36.2	35	37.5	36.2144	38.3
	C3	36.2	35	37.1	35.8281	38
	C5	33.6	32.5	36	34.7658	37.7
	C7	36.7	35.5	38.7	37.3732	38.3
	C9	35.1	33.9	36.9	35.635	37.5
100 mg/kg (working solution = 103.55 mg GENX/ml)	D1	38.8	37.5	40.3	38.9184	39.5
	D3	34.6	33.4	37	35.7315	37.8
	D5	36.7	35.4	40.2	38.9	38.1
	D7	34.8	33.6	37.7	36.4075	38
	D9	32.2	31.1	35.2	34	33.7

## Sheet: Table S2
Relative abundance of microbial genera in the small intestine samples.
	A1	A2	A3	A4	A5	A6	B1	B2	B3	B4	B5	B6	C1	C2	C3	C4	C5	C6	D1	D2	D3	D4	D5	D6
Treatment group	GenX_10mg	PFOS_5mg	GenX_10mg	PFOS_5mg	GenX_10mg	PFOS_5mg	GenX_20mg	PFOS_10mg	GenX_20mg	PFOS_10mg	GenX_20mg	PFOS_10mg	GenX_Control	PFOS_Control	GenX_Control	PFOS_Control	GenX_Control	PFOS_Control	GenX_100mg	PFOS_20mg	GenX_100mg	PFOS_20mg	GenX_100mg	PFOS_20mg
Genus
Acetatifactor	0	0.0005	0	0	0	0	0	0.0003	0	0	0.0019	0	0	0.0005	0	0	0	0	0	0	0	0	0.0066	0
Acinetobacter	0	0.0045	0	0.0219	0	0	0	0	0	0	0	0	0	0.0006	0	0.0024	0	0	0	0.0013	0	0.3045	0	0
Acutalibacter	0	0	0	0	0	0	0	0	0	0	0	0	0	0	0	0	0	0	0	0	0	0	0.0015	0
Adlercreutzia	0.0728	0.0504	0.0084	0.0501	0.0142	0.0156	0.0155	0.0657	0	0.0415	0.0015	0.0446	0	0.0004	0	0.0004	0.0356	0.0509	0.0005	0.0099	0.007	0.0209	0.0066	0.0024
Aerococcus	0.0007	0	0	0	0	0	0	0	0	0	0	0	0	0	0	0	0	0	0	0	0.0003	0	0	0
Akkermansia	0	0	0.0002	0	0	0.0007	0	0	0	0	0	0	0	0	0	0	0.0006	0	0	0.0042	0	0.0105	0	0
Alistipes	0.0001	0	0	0	0	0	0	0	0	0	0	0	0	0.0009	0	0.0002	0	0.0003	0.0021	0.0012	0	0	0.0057	0.0266
Bacteroides	0	0	0	0	0	0	0	0	0	0	0	0	0	0.0007	0	0	0	0	0.0009	0.0004	0	0	0	0
Bifidobacterium	0.0034	0.0008	0.4038	0.0906	0.2963	0.2408	0	0.0023	0	0.124	0.002	0.3658	0.0016	0	0	0.0038	0.1875	0.2404	0.01	0.6506	0.0005	0	0	0.013
Blastomonas	0	0	0	0	0	0	0	0	0	0	0	0	0	0	0	0	0	0	0	0.0002	0	0	0	0
Bosea	0	0	0	0	0	0	0	0	0	0	0	0	0	0	0	0	0	0	0	0.0003	0	0	0	0
Brevibacterium	0	0	0	0	0	0	0	0	0	0	0	0	0.0002	0	0	0	0	0	0	0	0	0	0	0
Burkholderia	0	0	0	0	0	0	0	0	0	0	0.0004	0	0	0	0	0	0	0	0	0	0	0	0	0.0023
Chryseobacterium	0	0	0	0.0085	0	0	0	0	0	0	0	0	0	0	0	0	0	0	0	0	0	0	0	0
Clostridium sensu stricto	0.0002	0	0.0004	0	0.0036	0	0	0	0.0003	0.0062	0	0	0	0	0.0001	0	0	0	0.0801	0	0.1259	0	0.0144	0
Clostridium XlVa	0.0021	0.0008	0	0	0	0	0	0	0	0	0.0015	0.0022	0	0	0	0.001	0.004	0.0112	0	0	0	0	0.0017	0
Clostridium XlVb	0	0	0	0	0	0	0	0	0	0	0	0	0	0	0	0	0	0	0	0	0	0	0.001	0
Corynebacterium	0	0	0	0	0	0	0	0	0	0	0	0	0	0	0	0	0	0	0	0	0.0012	0	0	0.0006
Dorea	0.0003	0.0037	0	0.0021	0.0004	0.0004	0	0	0	0	0	0.0016	0	0	0	0	0	0	0	0.0002	0	0	0	0
Dysosmobacter	0	0	0	0	0	0	0	0	0	0	0.0001	0	0	0	0	0	0	0	0	0	0	0	0	0
Eisenbergiella	0	0	0	0	0	0	0	0	0	0	0	0.0003	0	0	0	0	0	0	0	0	0	0	0	0
Enterocloster	0	0	0	0	0	0	0	0	0	0	0	0	0	0.0008	0	0	0	0	0	0	0	0	0	0
Enterococcus	0	0	0	0	0	0	0	0	0	0	0.0006	0	0.0007	0.0017	0	0	0	0	0	0	0	0	0	0
Escherichia/Shigella	0	0.0003	0	0	0	0	0	0	0	0	0.0114	0	0.0087	0.031	0.0004	0.0035	0	0	0	0	0	0.0387	0	0.007
Flintibacter	0	0	0	0	0	0	0	0	0	0	0	0	0	0	0	0	0	0	0.0006	0.0008	0	0	0.0022	0
Glycomyces	0	0	0	0	0	0	0	0	0	0	0	0	0.0002	0	0	0	0	0	0	0	0	0	0	0
Intestinimonas	0	0	0	0	0	0	0	0	0	0	0	0	0	0	0	0	0	0	0	0	0	0	0	0.0054
Jeotgalicoccus	0	0	0	0	0	0	0	0	0	0	0	0	0	0	0	0	0	0	0	0	0.0004	0	0	0
Kineococcus	0	0	0	0	0	0	0	0	0	0	0.0002	0	0	0	0	0	0	0	0	0	0	0	0	0
Kineothrix	0	0	0.0005	0	0	0	0	0	0	0.0011	0	0	0	0	0	0	0	0	0.0008	0.0003	0	0	0.0169	0
Lactobacillus	0.0102	0.1152	0.3053	0.4582	0.3496	0.3119	0.2424	0.2723	0.3124	0.5263	0.358	0.2515	0.1232	0.6644	0.2114	0.5071	0.3409	0.1237	0.0634	0.1204	0.011	0.0066	0.0931	0.0312
Ligilactobacillus	0.1163	0.3598	0.0014	0.1026	0	0.0206	0.0036	0.1602	0.0085	0.0989	0.1377	0.0428	0.4448	0.0514	0.2183	0.0644	0.1908	0.2765	0.0033	0.0222	0.0682	0.0544	0.0146	0.4598
Limosilactobacillus	0.0007	0.0351	0.0208	0.0229	0.0346	0.0164	0.0333	0.0332	0.0457	0.0252	0.1144	0.012	0.065	0.0214	0.1307	0.0496	0.0754	0.0113	0.012	0	0	0	0.0404	0
Longibaculum	0	0.0001	0	0	0	0	0	0	0	0	0	0	0	0	0	0	0	0	0	0	0	0	0	0
Luteibacter	0	0	0	0	0	0	0	0	0	0	0	0	0	0	0	0	0	0	0	0	0	0	0	0.0141
Mesorhizobium	0	0.0012	0	0.0006	0	0.0006	0	0.0004	0	0.0008	0	0.0005	0	0	0	0	0	0	0	0	0	0	0	0
Methylobacterium	0	0	0	0	0	0	0	0	0	0	0	0.0003	0	0.0006	0	0	0	0	0	0.0007	0	0	0	0
Monoglobus	0	0	0	0	0	0	0	0	0	0	0	0.0005	0	0	0	0	0	0	0	0	0	0	0	0
Mucispirillum	0	0	0	0	0	0	0	0	0	0	0	0	0	0.0049	0	0	0	0	0	0	0	0	0.0008	0.0131
Muribaculum	0	0	0	0.0075	0	0.0021	0.0058	0.0068	0	0.003	0	0.0152	0	0	0	0	0	0.016	0	0.0071	0	0	0	0
Neglecta	0	0.0016	0.0001	0.0002	0.0004	0	0	0	0	0.0007	0	0	0	0	0	0	0	0.0034	0	0	0	0	0.0002	0
Noviherbaspirillum	0	0	0	0	0	0.0001	0	0	0	0	0	0	0	0	0	0	0	0	0	0	0	0	0	0
Oscillibacter	0	0	0	0	0	0	0	0	0	0	0	0	0	0	0	0	0	0	0	0	0	0	0.0013	0
Paenibacillus	0	0	0	0	0	0	0	0	0	0	0	0	0.0003	0	0	0	0	0	0	0	0	0	0	0
Parabacteroides	0	0	0	0	0	0	0	0	0	0	0	0	0	0	0	0	0	0	0	0.0001	0	0	0.0005	0
Paraburkholderia	0	0.0001	0	0	0	0	0	0	0	0	0	0	0	0	0	0	0	0	0	0	0	0	0	0
Paramuribaculum	0.117	0.1881	0.0263	0.1019	0.0254	0.0604	0.0851	0.3319	0	0.0601	0.0029	0.1312	0	0.0057	0	0.0003	0.051	0.0689	0.0083	0.0479	0.0135	0.0033	0.0186	0.0125
Parasutterella	0	0.0007	0.0037	0.0001	0	0.0004	0.0004	0.0017	0	0.0021	0	0.0002	0	0.0036	0	0	0.0005	0.0008	0.0001	0.0045	0	0	0	0
Phocaeicola	0	0.0003	0	0	0	0	0	0	0	0	0	0	0	0.0005	0	0	0	0	0	0	0	0	0.0004	0
Polynucleobacter	0	0	0	0.0003	0	0	0	0	0	0	0	0	0	0	0	0	0	0	0	0	0	0	0	0
Proteus	0	0	0	0	0	0	0	0	0	0	0	0	0	0.0013	0	0	0	0	0	0	0	0	0	0
Pseudarthrobacter	0	0	0	0	0	0	0	0	0	0	0	0	0.0005	0	0	0	0	0	0	0	0	0	0	0
Pseudomonas	0	0	0	0.0001	0	0	0	0	0	0	0	0	0	0.0041	0	0.0011	0	0	0	0.0004	0	0.0297	0	0.0445
Ralstonia	0	0	0	0	0	0	0	0.0002	0	0	0	0	0	0.0012	0	0	0	0	0	0.0019	0	0.0323	0	0.0389
Romboutsia	0	0	0	0	0	0	0	0	0	0	0	0	0	0	0	0	0	0	0	0	0.1483	0	0	0
Roseburia	0	0	0	0	0	0	0	0	0	0	0	0	0	0	0	0	0	0	0	0	0	0	0.0029	0
Rothia	0	0.0002	0	0	0	0	0	0	0	0	0	0	0.0048	0	0.0015	0	0	0	0	0	0	0	0	0
Ruminococcus	0.0002	0	0	0	0	0	0	0	0	0	0	0	0	0	0	0	0	0	0	0	0	0	0	0
Schaedlerella	0.0002	0.0013	0	0.0015	0	0.0002	0	0	0	0.001	0	0	0	0	0	0	0	0.0013	0	0	0	0	0.0034	0
Sphingomonas	0	0	0	0.0014	0	0	0	0	0	0	0	0	0	0	0	0	0	0	0	0	0	0	0	0.0212
Staphylococcus	0.0042	0.0044	0.0003	0	0.0103	0	0	0.0005	0	0.0016	0.0339	0.0009	0.0432	0.0045	0.0031	0.0011	0	0	0	0.0011	0.085	0.2281	0	0.0509
Stenotrophomonas	0.001	0	0	0	0	0	0	0	0.0003	0	0	0	0	0	0	0	0	0	0	0	0	0	0	0.0062
Streptococcus	0.0003	0.0003	0	0.0007	0	0	0	0.0008	0	0.0004	0.0019	0	0.0118	0.0039	0.0008	0.0051	0	0	0	0.002	0	0.1239	0	0.0312
Turicibacter	0.2005	0	0.2135	0.0003	0.2335	0.0001	0.5663	0	0.6041	0.0259	0	0	0	0	0	0	0.0002	0	0.776	0	0.0015	0	0.3572	0
Unassigned	0.4698	0.2306	0.0153	0.1285	0.0317	0.3297	0.0476	0.1237	0.0287	0.0812	0.3316	0.1304	0.295	0.1959	0.4337	0.36	0.1135	0.1953	0.0419	0.1223	0.5372	0.1471	0.41	0.2191

## Sheet: Table S3
Relative abundance of microbial genera in the colon samples.
	A1	A2	A3	A4	A5	A6	B1	B2	B3	B4	B5	B6	C1	C2	C3	C4	C5	C6	D1	D2	D3	D4	D5	D6
Treatment group	GenX_10mg	PFOS_5mg	GenX_10mg	PFOS_5mg	GenX_10mg	PFOS_5mg	GenX_20mg	PFOS_10mg	GenX_20mg	PFOS_10mg	GenX_20mg	PFOS_10mg	GenX_Control	PFOS_Control	GenX_Control	PFOS_Control	GenX_Control	PFOS_Control	GenX_100mg	PFOS_20mg	GenX_100mg	PFOS_20mg	GenX_100mg	PFOS_20mg
Genus
Acetatifactor	0.0015	0.0071	0.0018	0.003	0	0.0166	0.0034	0.0077	0.0043	0.0018	0.0032	0.0074	0.0066	0.0024	0.0023	0.0012	0.0016	0.0063	0.0006	0.0313	0.006	0.0005	0.0044	0.0098
Acinetobacter	0	0	0	0.0002	0	0	0	0	0	0	0	0	0	0	0	0	0	0	0	0	0	0	0	0
Acutalibacter	0.0053	0	0	0	0	0	0	0	0	0	0	0	0	0	0	0	0	0	0	0	0.0012	0	0.0008	0
Adlercreutzia	0.0289	0.0065	0.0095	0.0101	0.0124	0.0043	0.0188	0.0171	0.0115	0.0071	0.0246	0.0118	0.0147	0.0101	0.0029	0.0112	0.0134	0.0107	0.007	0.0038	0.0125	0.005	0.0101	0.0067
Akkermansia	0	0	0.0032	0.005	0	0.0256	0	0	0.0044	0	0	0	0	0.0641	0.0008	0	0.0094	0	0	0.0546	0	0.0005	0	0.1541
Alistipes	0.0884	0.1468	0.0118	0.1146	0.0223	0.1068	0.0354	0.0923	0.0274	0.0721	0.0474	0.1256	0.0899	0.066	0.0563	0.1215	0.0399	0.1021	0.0303	0.1186	0.0937	0.1013	0.051	0.1166
Anaerofustis	0.0007	0	0	0.0002	0	0	0	0	0	0	0.0001	0.0003	0.0004	0	0	0.0002	0.0006	0	0.0001	0	0	0	0	0
Anaerotignum	0.0018	0.0013	0.0006	0.0012	0	0.0011	0.0005	0.0015	0.0009	0	0.001	0.0007	0.0005	0.0015	0.0005	0	0.0014	0.002	0	0.0008	0.0006	0.0007	0	0.0007
Bacteroides	0.0429	0.0767	0.0251	0.1108	0.0238	0.1824	0.0627	0.1511	0.0849	0.0683	0.0461	0.0621	0.0847	0.2365	0.1011	0.0546	0.0563	0.0723	0.0532	0.0363	0.0816	0.2077	0.1249	0.089
Bifidobacterium	0.0013	0.0004	0.2916	0.0104	0.2623	0.0214	0	0.0015	0	0.0004	0.0316	0.0343	0.1349	0.0133	0.1528	0.09	0.1034	0.0227	0.2088	0.0627	0.0066	0.0065	0.0006	0.024
Bilophila	0	0	0	0	0	0	0.0005	0	0	0.0002	0	0	0	0.0019	0	0	0	0.0002	0	0.0015	0	0.0069	0	0.0108
Butyricicoccus	0	0.0004	0	0	0	0.0012	0	0	0	0	0	0	0	0	0	0	0	0	0	0	0	0.0004	0	0
Chryseobacterium	0	0	0	0	0	0.0004	0	0	0	0	0	0	0	0	0	0	0	0	0	0	0	0	0	0
Clostridium IV	0	0	0	0	0	0	0	0	0	0	0.0029	0	0	0	0	0	0.0003	0.0004	0	0	0	0	0	0
Clostridium sensu stricto	0	0	0.0097	0	0.0215	0	0	0	0.0042	0	0	0	0	0	0	0	0	0	0.0353	0	0.0408	0	0.1256	0
Clostridium XlVa	0.011	0.0007	0.0011	0.0025	0.0005	0.0022	0.0005	0.001	0.0005	0.0027	0.0034	0.006	0.0069	0	0.0025	0.0011	0.0036	0.0108	0	0.0011	0.0021	0.0062	0.0028	0.0022
Clostridium XlVb	0.0012	0	0.0006	0	0	0	0.0002	0.0005	0.001	0.0005	0.0007	0	0.0008	0.0002	0	0	0.0003	0.0004	0	0	0.0004	0.0002	0	0.0003
Clostridium XVIII	0	0.0017	0.0005	0.0008	0.0009	0.0004	0.0004	0.0023	0.0016	0	0.0007	0.0005	0.0013	0.0043	0.0002	0.0032	0	0.0007	0.0007	0	0	0.0009	0.0023	0.0013
Dorea	0.0014	0.0034	0	0.0027	0	0.0085	0	0	0	0.001	0	0.0036	0	0	0	0.0009	0.0023	0	0	0.0014	0	0	0.0023	0
Dysosmobacter	0.0019	0.0012	0.0007	0	0	0	0.0001	0.0002	0	0.0014	0.0006	0.0004	0.0004	0.001	0.0004	0	0.0008	0.0011	0.0004	0.0016	0	0.0028	0	0.0011
Eisenbergiella	0	0	0	0	0	0	0	0.0013	0	0.0157	0.0006	0.0054	0.0005	0	0	0	0	0	0	0	0	0	0.001	0
Escherichia/Shigella	0	0	0	0	0	0	0	0	0	0	0.0003	0	0.0003	0	0	0	0	0	0	0.0002	0	0.0008	0	0.0008
Flintibacter	0.0058	0.0027	0	0	0	0.002	0.0033	0.0014	0.0018	0.0059	0.0039	0.0053	0.0056	0.0033	0.001	0.0028	0.0028	0.0046	0.0014	0.0104	0.0023	0.0089	0.0016	0.0064
Ihubacter	0.001	0.0014	0	0.0004	0	0.0021	0	0.0005	0.0004	0	0	0.0004	0.0012	0.0008	0.0005	0.0008	0	0	0.0002	0	0.0004	0	0	0
Intestinimonas	0.0071	0.003	0.0004	0.0034	0	0.0022	0.0009	0.0009	0.0012	0.003	0.0012	0.0024	0.0004	0.0001	0.0011	0.0011	0	0.0021	0.0007	0.0038	0.0003	0.002	0	0.0022
Kineothrix	0	0	0.0116	0.0087	0.002	0.0044	0.0066	0.0024	0.0078	0.0212	0.0064	0.0054	0.0261	0.0023	0	0.0106	0.0114	0.0037	0.0056	0.0242	0.0126	0.0021	0.0012	0.0115
Lactobacillus	0.001	0.0126	0.2512	0.0807	0.1594	0.1033	0.1528	0.0185	0.1516	0.0328	0.0096	0.0835	0.0206	0.0314	0.104	0.109	0.1461	0.1128	0.1879	0.0265	0.1218	0	0.0058	0.0017
Ligilactobacillus	0.0028	0.1146	0.0028	0.0223	0	0.0033	0.0064	0.067	0.0015	0.0159	0.301	0.0126	0.0673	0.0082	0.0094	0.0341	0.1954	0.0325	0.0021	0.0008	0.0794	0.0034	0.1126	0.0007
Limosilactobacillus	0	0.0056	0.0098	0.0079	0.0177	0.0079	0.0215	0.0018	0.019	0.0038	0.0011	0.006	0.0054	0.0017	0.0397	0.0074	0.0387	0.0053	0.0227	0	0.0275	0	0	0
Longibaculum	0	0.0004	0.0004	0	0	0	0.0003	0.0005	0.0043	0	0	0	0	0	0	0	0	0	0	0	0	0	0.0001	0
Monoglobus	0.0013	0.0006	0.0007	0.0012	0	0.0006	0.0017	0	0.0005	0.0002	0	0.0005	0.0018	0	0	0	0	0.0023	0	0.0008	0	0.0008	0	0.0014
Mucispirillum	0.0148	0.0009	0	0.0028	0	0.0006	0.0019	0.001	0.0003	0.0032	0.0041	0.0035	0.0004	0.0038	0.0002	0.0008	0.0004	0.0008	0	0.0063	0.0003	0.001	0.0002	0.0033
Muribaculum	0	0	0	0.0084	0	0.0051	0.0054	0.0056	0.0075	0.0014	0	0.0046	0.0003	0.0074	0.0036	0.007	0.0053	0.0027	0.0078	0.0083	0	0.0047	0.0105	0.0026
Neglecta	0.0036	0.0028	0.0005	0.0031	0.0012	0.0052	0.0019	0.0005	0.0023	0.0049	0.0001	0.0018	0.0018	0.0022	0.0053	0.0023	0.0007	0.0036	0.0007	0.0016	0.0013	0.0006	0	0
Oscillibacter	0.0029	0.0012	0.0004	0	0	0.0008	0.0006	0	0.0007	0.0043	0.0004	0.0018	0	0	0	0	0.0011	0.001	0	0	0	0	0.0009	0
Paludicola	0	0.0004	0	0	0	0	0	0	0	0	0	0	0.0002	0	0	0	0	0	0	0	0	0	0	0
Parabacteroides	0.0032	0.0103	0.0017	0.0114	0.0022	0.0108	0.0028	0.0073	0.0037	0.005	0.0035	0.0037	0.0065	0.0117	0.0052	0.0088	0.0022	0.007	0.0037	0.0138	0.0066	0.0786	0.0096	0.082
Paramuribaculum	0.0729	0.0965	0.0506	0.1025	0.0434	0.1342	0.0769	0.2042	0.0792	0.1259	0.1117	0.0794	0.1156	0.0999	0.0624	0.1283	0.0615	0.0788	0.0745	0.0706	0.1057	0.0738	0.0978	0.1135
Parasutterella	0	0.0002	0.0052	0.001	0.0019	0.0027	0.0019	0.0087	0.0033	0	0.0006	0.0008	0.0006	0.0116	0	0.0006	0.0006	0.0006	0.0029	0	0	0	0.0053	0
Phocaeicola	0.0003	0.0105	0	0.0088	0.0012	0.0095	0.0067	0.0121	0.006	0.0042	0.0052	0.0058	0.0119	0.0144	0.0091	0.0065	0.0032	0.0031	0.0079	0.003	0.0054	0.0164	0.0191	0.0029
Proteus	0	0	0	0	0	0	0	0	0	0	0	0	0	0	0	0	0	0	0	0	0	0.0012	0	0
Romboutsia	0	0	0	0	0	0	0	0	0	0	0	0	0	0	0	0	0	0	0	0	0	0	0.0974	0
Roseburia	0	0.0057	0	0	0	0	0	0	0	0.0026	0	0.0036	0.0013	0	0	0.0013	0	0.001	0	0.0007	0.0009	0.002	0	0
Ruminococcus	0.0019	0	0.0031	0	0.0033	0.0002	0.0058	0	0.0033	0	0.0028	0.0003	0.0116	0.004	0.0103	0.0011	0.0006	0.0023	0	0.0039	0.0103	0.0094	0	0.0003
Ruthenibacterium	0.0002	0	0	0	0	0.0004	0	0	0	0.0001	0	0	0	0	0	0	0	0	0	0	0.0003	0	0	0.0006
Schaedlerella	0.0161	0.0011	0	0.0026	0	0.0006	0.0026	0.0022	0.0007	0.005	0.0016	0.0014	0.001	0.0028	0.0011	0.0009	0.0013	0.0059	0	0.0026	0.0012	0.0015	0.0032	0.0006
Staphylococcus	0.0028	0.0003	0	0	0.0192	0	0	0	0	0	0.0029	0	0.0009	0	0.0007	0	0.0001	0	0	0	0	0.0005	0.0054	0
Streptococcus	0	0	0	0.0001	0	0	0	0	0	0	0	0	0.0005	0	0	0	0	0	0	0	0	0	0	0
Turicibacter	0.0048	0	0.1046	0	0.2697	0	0.2075	0	0.2106	0.0001	0.0002	0	0	0.0005	0	0	0	0	0.1853	0	0.0985	0	0.001	0
Unassigned	0.6712	0.483	0.2008	0.4732	0.1351	0.3332	0.37	0.3889	0.3536	0.5893	0.3805	0.5191	0.3771	0.3926	0.4266	0.3927	0.2953	0.5002	0.1602	0.5088	0.2797	0.4527	0.3025	0.3529

## Sheet: Table S4
Metabolite raw peak counts in small intestine samples.
Name	Assigned Name	Formula	Molecular Weight	RT [min]	A7	A9	B8	B10	B12	D7	D9	B7	B9	D8	D10	D12	A8	A10	A12	C8	C10	C12
Treatment group					GenX_10mg	GenX_10mg	PFOS_10mg	PFOS_10mg	PFOS_10mg	GenX_100mg	GenX_100mg	GenX_20mg	GenX_20mg	PFOS_20mg	PFOS_20mg	PFOS_20mg	PFOS_5mg	PFOS_5mg	PFOS_5mg	PFOS_Control	PFOS_Control	PFOS_Control
Compound1	3-Buten-1-amine	C4 H9 N	71.0741	4.399	5.81959e+07	6.26644e+07	1.03197e+08	7.80941e+07	8.78354e+07	5.26319e+07	4.39513e+07	5.09303e+07	4.91338e+07	6.42824e+07	1.86482e+07	7.44378e+07	6.63232e+07	1.70056e+08	4.80763e+07	8.23202e+07	5.32035e+07	2.46391e+07
Compound8	DL-Lysine	C6 H14 N2 O2	73.0534	3.944	3.90601e+06	7.96538e+06	7.60452e+06	5.11946e+06	1.78995e+07	2.32389e+06	1.09744e+06	2.30256e+06	1.11723e+06	2.21363e+07	2.56767e+06	1.64833e+07	9.21368e+06	3.13552e+07	6.2541e+06	6.59251e+06	4.7439e+06	8.26754e+06
Compound19	LU3453000	C4 H4 O2	84.0215	3.892	103761	89548	108743	2.13585e+06	413666	125130	28117.8	85441.8	115387	228917	2.28042e+06	550896	241651	525233	308288	485497	549247	722051
Compound23	Piperidine	C5 H11 N	85.0896	4.616	5.52964e+07	3.18449e+07	2.75964e+07	1.75132e+07	7.82375e+07	2.58002e+07	7.16286e+06	1.9729e+07	1.84259e+07	2.81809e+07	1.98872e+07	1.05562e+08	3.55747e+07	6.1732e+07	2.40911e+07	7.26981e+07	4.55906e+07	4.80343e+07
Compound25	Biacetyl	C4 H6 O2	86.0372	3.602	223483	427285	906683	708537	744092	413729	286387	424737	342097	1.18256e+06	3.59281e+06	266960	1.58821e+06	1.83998e+06	591644	484353	797530	666869
Compound27	DL-Homoserine	C4 H9 N O3	87.0322	3.921	515598	184713	4.17866e+06	1.74175e+06	3.84335e+06	305991	351057	356127	117123	8.86005e+06	1.31047e+06	1.16034e+07	2.29153e+06	1.04386e+07	1.3178e+06	2.22738e+06	2.00299e+06	3.85525e+06
Compound28	oxazolidinone	C3 H5 N O2	87.0322	4.451	1.67972e+06	676931	7.67658e+06	3.12515e+06	6.59345e+06	310857	345454	649999	361341	2.0228e+07	2.3165e+06	1.16959e+07	3.83906e+06	1.05304e+07	4.09853e+06	4.26284e+06	3.75831e+06	4.90307e+06
Compound31	Pyruvic acid	C3 H4 O3	88.0144	4.01	259309	449126	870944	233739	1.54394e+06	226419	261969	130810	217299	49870.5	264021	111943	1.0301e+06	333018	358090	210536	158490	14065.6
Compound33	DL-Alanine	C3 H7 N O2	89.0481	3.506	4.06298e+06	2.36666e+06	9.11381e+06	5.31853e+06	7.79571e+06	813747	1.13473e+06	1.85927e+06	1.12605e+06	1.96585e+07	4.75071e+06	1.24968e+07	1.25462e+07	1.76256e+07	7.13974e+06	1.05036e+07	6.08648e+06	4.87153e+06
Compound34	Lactamide	C3 H7 N O2	89.0488	3.938	2.34035e+06	1.67268e+06	5.90545e+06	5.06682e+06	5.48321e+06	1.48655e+06	697842	1.25047e+06	869325	1.40294e+07	3.7398e+06	9.81993e+06	4.3896e+06	1.29814e+07	1.89009e+06	3.01372e+06	4.84257e+06	4.91857e+06
Compound38	L-(+)-Lactic acid	C3 H6 O3	90.0301	4.691	2.26479e+07	2.34426e+06	7.14811e+07	3.48656e+07	5.39053e+07	1.24467e+06	1.29102e+06	1.18698e+07	4.94204e+06	1.02113e+07	9.34095e+06	5.97976e+06	8.74446e+06	3.16538e+07	1.39544e+07	4.86633e+07	2.4162e+06	1.24757e+07
Compound44	Maleimide	C4 H3 N O2	97.0169	3.585	16712.4	13454.2	128015	57812.7	31234.4	14074.1	9188.32	16270.2	13375.5	59058.4	47174.3	33820.9	37190.2	63731.2	204612	68285.1	60891.9	23830.7
Compound55	(Z)-dehydrobutyrine	C4 H7 N O2	101.048	3.928	770778	526257	2.13439e+06	1.35155e+06	2.87541e+06	337443	419451	586950	455086	4.8204e+06	2.40819e+06	7.2656e+06	4.38194e+06	9.96081e+06	1.27998e+06	3.3282e+06	2.77218e+06	2.13115e+06
Compound56	2-Amino-3-butenoic acid	C4 H7 N O2	101.048	3.51	718592	404519	3.32815e+06	2.19712e+06	3.20379e+06	131172	127758	290137	118071	7.88254e+06	1.02932e+06	1.0871e+07	2.50014e+06	9.12697e+06	1.89608e+06	3.15705e+06	2.51499e+06	2.59437e+06
Compound59	2-Oxobutyric acid	C4 H6 O3	102.032	3.943	298871	190427	3.97732e+06	1.75595e+06	3.95534e+06	467109	368096	375710	150581	7.77925e+06	1.10928e+06	1.00653e+07	2.39341e+06	1.0392e+07	1.39641e+06	2.22679e+06	2.05952e+06	2.25278e+06
Compound63	N-Nitrosodiethylamine	C4 H10 N2 O	102.08	3.418	18661.3	20412.6	48239	131994	174749	24449	35767.3	22354.6	23055.8	76320.2	188005	47077	45526.9	85197.5	103849	174608	266212	57558.8
Compound65	2-Methylthiazolidine	C4 H9 N S	103.046	5.371	2.73943e+06	1.24649e+06	4.5998e+06	661678	4.42681e+06	639147	658739	2.04104e+06	910340	6.93699e+06	1.3566e+06	1.79368e+06	6.11003e+06	8.70463e+06	2.45465e+06	3.77525e+06	1.02014e+06	556991
Compound67	gamma-Aminobutyric acid	C4 H9 N O2	103.064	3.594	262492	157445	473419	698737	797344	86585.2	125935	281138	120655	1.1743e+06	520096	1.11201e+06	654251	1.57982e+06	328762	518092	455060	419479
Compound69	Choline	C5 H13 N O	103.1	3.606	7.48094e+07	1.02892e+08	9.4777e+07	1.25977e+08	8.90566e+07	6.21561e+07	5.4454e+07	7.07632e+07	5.73684e+07	3.15277e+08	1.47447e+08	1.13022e+08	1.14193e+08	1.90687e+08	6.58405e+07	1.08821e+08	1.04132e+08	7.68304e+07
Compound75	D-Serine	C3 H7 N O3	105.043	3.482	4.96138e+06	1.66639e+06	9.86679e+06	5.95801e+06	1.04284e+07	1.30682e+06	1.20684e+06	2.02072e+06	1.28561e+06	2.56742e+07	8.28051e+06	3.06707e+07	1.27266e+07	2.52453e+07	6.77053e+06	8.60873e+06	6.66362e+06	6.49103e+06
Compound80	Benzaldehyde	C7 H6 O	106.042	10.683	427130	295282	1.03614e+06	155266	476696	226794	286783	845156	208918	1.54643e+06	703876	382806	795187	1.13389e+06	335637	510904	300799	116424
Compound84	2-Amino-4-methylpyrimidine	C5 H7 N3	109.064	3.454	558530	384215	1.61469e+06	501296	1.51292e+06	109352	178137	152414	76825.5	5.66983e+06	401274	3.28089e+06	1.9533e+06	5.56465e+06	890403	1.47032e+06	902324	1.10946e+06
Compound85	3,4-Diaminopyridine	C5 H7 N3	109.064	4.172	1.08575e+06	819418	1.85358e+06	1.21186e+06	3.14128e+06	192662	822029	827971	191900	1.06197e+06	1.30686e+06	1.15648e+06	653140	5.31269e+06	1.78137e+06	278859	851066	1.31723e+06
Compound93	Cytosine	C4 H5 N3 O	111.043	3.751	151355	247751	2.65652e+06	1.47778e+06	1.28414e+06	13754.1	17609.5	84327.7	14996.6	126259	73156.5	55194.2	1.70372e+06	1.30239e+06	153292	668028	295646	378550
Compound96	Histamine	C5 H9 N3	111.08	3.324	25878	28979	64611.7	589944	142185	44647.7	28651.6	13420.6	9322.64	237028	465518	160810	85578.4	155687	109232	97863.9	727375	142173
Compound99	2-Furoic acid	C5 H4 O3	112.016	3.226	9487.3	7906.98	846344	111579	672378	4090.71	2218.93	2743.74	4151.78	109389	28706.4	110560	586995	158080	52296.7	46568.2	30158.6	37337.8
Compound100	Uracil	C4 H4 N2 O2	112.026	4.213	2.46355e+06	2.72194e+06	4.68444e+06	2.29034e+06	2.80806e+06	718436	1.25469e+06	1.54583e+06	499985	1.34732e+07	834691	657320	7.45593e+06	6.00822e+06	866113	1.83454e+06	2.27325e+06	1.10731e+06
Compound105	Creatinine	C4 H7 N3 O	113.059	4.111	252211	627706	836519	2.8221e+06	1.55189e+06	315911	267707	436103	532459	3.67926e+06	1.41963e+06	845575	534377	2.0088e+06	1.00541e+06	2.14107e+06	6.8531e+06	3.73539e+06
Compound114	cis-acetylacrylic acid	C5 H6 O3; C H2 N6 O	114.032	4.164	1.89818e+06	2.35815e+06	1.84148e+06	1.03341e+06	2.40521e+06	870585	871342	1.39829e+06	686729	4.46837e+06	1.94679e+06	555135	1.90826e+06	2.16597e+06	1.14033e+06	1.12571e+06	747759	1.15622e+06
Compound115	Prolinamide	C5 H10 N2 O	114.079	3.626	26895.1	27753.8	103192	198997	115191	20130.6	14887	19073.4	14168.8	96237.1	70539.7	38675.1	129190	157682	213840	297561	93318.4	67912.8
Compound117	Maleamic acid	C4 H5 N O3	115.027	3.523	2.59072e+06	1.39161e+06	8.53057e+06	9.54102e+06	1.27678e+07	606887	577820	856732	574679	2.00829e+07	2.91785e+06	4.30639e+07	6.6607e+06	2.94072e+07	6.83087e+06	1.00979e+07	7.46027e+06	9.63948e+06
Compound120	D-(+)-Proline	C5 H9 N O2	115.063	4.625	2.48809e+07	1.83515e+07	7.33075e+07	2.61555e+07	5.77015e+07	1.19252e+07	1.37546e+07	1.35631e+07	1.05023e+07	1.82287e+08	4.34848e+07	4.39406e+07	8.93208e+07	1.43054e+08	3.64409e+07	5.71769e+07	3.06542e+07	2.38205e+07
Compound122	n-Hexanamide	C6 H13 N O	115.1	3.952	1.05013e+06	1.04646e+06	2.42735e+06	2.59922e+06	2.78776e+06	1.50328e+06	802828	1.88071e+06	1.28862e+06	7.43709e+06	3.20007e+06	1.67369e+06	2.36834e+06	3.42451e+06	1.95643e+06	1.90612e+06	2.76743e+06	1.97329e+06
Compound125	Levulinic acid	C5 H8 O3	116.047	4.068	32317.8	22005.4	340047	1.71847e+06	64913.1	25005.5	15599.4	25908.6	12326.8	853355	1.22388e+06	459980	43592.4	19706.5	182277	362588	126617	212513
Compound130	Indole	C8 H7 N	117.058	11.717	3.94126e+06	4.7857e+06	1.12461e+07	3.37414e+06	6.33711e+06	2.10371e+06	3.3102e+06	4.12233e+06	1.70806e+06	2.25778e+07	4.17389e+06	4.36914e+06	1.52032e+07	1.74422e+07	7.42874e+06	6.48429e+06	3.74788e+06	2.87697e+06
Compound132	Benzyl isocyanide	C8 H7 N	117.058	10.685	1.66479e+06	390406	1.0976e+06	354151	1.0637e+06	396997	414319	642203	293270	1.53382e+06	1.18325e+06	801536	1.5868e+06	2.0538e+06	318934	960125	385054	353362
Compound133	Betaine	C5 H11 N O2	117.079	3.68	3.98114e+06	3.71759e+06	4.62881e+06	3.89832e+06	8.07114e+06	5.23737e+06	4.34039e+06	4.75765e+06	4.34407e+06	4.78635e+07	4.03077e+06	1.83344e+07	6.01496e+06	1.74733e+07	2.18345e+06	1.26905e+07	4.99607e+06	9.54222e+06
Compound134	Valine5-Aminovaleric acid	C5 H11 N O2	117.079	4.159	2.12367e+07	1.17671e+07	5.64135e+07	2.77127e+07	4.01319e+07	1.46594e+07	1.02073e+07	1.57778e+07	8.20497e+06	1.1272e+08	2.49636e+07	7.11611e+07	4.54607e+07	8.47741e+07	2.44694e+07	4.50945e+07	2.7921e+07	2.58669e+07
Compound135	L-Valine	C5 H11 N O2	117.079	5.056	2.31329e+07	1.73861e+07	8.46104e+07	2.09479e+07	5.68307e+07	1.05086e+07	1.10652e+07	1.88815e+07	1.12812e+07	1.59738e+08	3.91287e+07	3.42758e+07	7.45286e+07	1.3789e+08	3.54366e+07	5.89186e+07	3.32899e+07	2.60002e+07
Compound142	2,3-Octadiene-5,7-diyn-1-ol	C8 H6 O	118.042	5.45	6.06213e+06	2.4324e+06	7.39368e+06	5.4034e+06	7.36855e+06	1.28593e+06	1.32854e+06	2.15115e+06	1.3751e+06	4.7132e+07	8.42494e+06	1.32756e+07	2.62288e+07	4.24902e+07	3.15122e+06	1.41738e+07	1.12759e+07	8.92789e+06
Compound143	2,4,6-Octatriyn-1-ol	C8 H6 O	118.042	9.942	2.4581e+06	1.85483e+06	8.8651e+06	868913	5.71269e+06	2.38702e+06	2.18181e+06	5.32976e+06	2.24688e+06	1.23245e+07	8.75245e+06	2.17313e+06	5.38268e+06	1.25758e+07	5.38763e+06	3.51318e+06	1.80294e+06	775511
Compound145	Indane	C9 H10	118.078	17.497	617381	294284	863841	374748	1.35661e+06	32753.5	598966	25814.1	88535.8	268743	356683	206412	599425	369171	48975	97880.9	24109.4	363959
Compound148	Phenylisocyanate	C7 H5 N O	119.04	10.78	329908	287401	197879	110424	366532	122053	158660	275907	150298	1.44159e+06	210839	154572	924252	98301.4	162692	534213	305939	96823.1
Compound151	L-(-)-Threonine	C4 H9 N O3	119.058	4.433	1.7947e+06	915153	7.1563e+06	3.4475e+06	7.01621e+06	175225	225324	910436	440286	2.43877e+07	3.53339e+06	1.03792e+07	5.38921e+06	2.13577e+07	4.56813e+06	6.29497e+06	4.5089e+06	4.52011e+06
Compound163	Acetophenone	C8 H8 O	120.058	9.92	10287	75241.6	100619	93812.6	94748	31753.8	30029.1	60556.5	30325.7	61573.5	269963	119062	39548.2	98641.1	49381.4	45860.4	135877	107296
Compound171	4-Hydroxybenzaldehyde	C7 H6 O2	122.037	4.154	493944	261496	1.32677e+06	890865	1.23425e+06	171671	206511	261377	190309	2.22542e+06	921121	2.79364e+06	896946	2.3575e+06	1.54961e+06	1.35499e+06	1.54478e+06	1.29326e+06
Compound173	Nicotinamide	C6 H6 N2 O	122.048	4.657	70125.5	45531	152759	156090	133991	682193	111043	1.314e+06	863821	2.5538e+06	1.11643e+06	2.4825e+06	139285	111496	160884	84772.6	2.38587e+06	102630
Compound178	Nicotinic acid	C6 H5 N O2	123.032	4.233	639690	672042	1.70724e+06	3.26738e+06	1.52098e+06	114905	221651	89125.3	44272.9	1.54061e+06	466039	92160.6	1.99477e+06	1.41139e+06	810442	1.01372e+06	1.17515e+06	1.41117e+06
Compound181	Taurine	C2 H7 N O3 S	125.013	3.441	1.2402e+07	1.01615e+07	3.6761e+07	4.29904e+06	3.90194e+07	3.14286e+06	5.10878e+06	2.1164e+06	1.61805e+06	2.08287e+07	1.36659e+06	6.56627e+06	5.53083e+07	5.56883e+07	3.39036e+06	5.28658e+06	1.89484e+06	1.78298e+06
Compound183	5-Methylcytosine	C5 H7 N3 O	125.059	9.852	60178.6	33804.5	644776	26966.1	214229	18718.3	28393.4	77740.3	31085.6	405420	131955	33099.1	153814	641900	116959	63218.6	13313.9	12542.1
Compound184	2-Ethyl-4,5-dimethylthiazole	C7 H11 N O	125.084	4.128	227400	122736	325823	183357	408630	92858	69493.2	103532	62391.6	2.10462e+06	344720	109588	634573	765153	186843	430987	1.12368e+06	180531
Compound191	(2S)-2-Amino-4-hexynoic acid	C6 H9 N O2	127.063	3.493	5.49985e+06	1.84147e+06	5.82836e+06	1.00623e+06	3.92212e+06	569996	625417	707921	358662	6.82665e+06	913122	1.97991e+06	4.81007e+06	8.70602e+06	1.28505e+06	2.72038e+06	1.68475e+06	1.20704e+06
Compound194	LQ1825000	C7 H13 N O	127.1	4.108	2.05652e+06	1.74545e+06	4.56954e+06	6.66375e+06	4.62299e+06	1.10587e+06	1.27947e+06	1.81329e+06	1.63931e+06	1.35879e+07	6.13571e+06	4.28499e+06	5.80829e+06	9.17948e+06	3.28741e+06	3.80465e+06	8.03161e+06	2.99353e+06
Compound196	Dihydrothymine	C5 H8 N2 O2	128.058	3.737	282680	176329	462510	503666	456271	55583.4	362017	273223	63873.2	322769	539397	137551	1.11434e+06	1.03733e+06	531340	281436	678989	218646
Compound197	4230434	C6 H12 N2 O	128.095	3.185	67866.6	32871.3	211320	74553.3	129115	17602.9	17739.8	36999.8	16553	619640	65737.6	719454	303858	621201	77276.8	120202	93887.5	72141.3
Compound200	4-Oxoproline	C5 H7 N O3	129.042	4.198	666414	662676	5.16326e+06	1.92099e+06	2.22336e+06	350517	744241	360458	129520	1.13125e+07	1.24347e+06	1.12177e+06	4.92695e+06	4.20567e+06	1.33812e+06	3.78088e+06	895289	1.04078e+06
Compound201	L-Pyroglutamic acid	C5 H7 N O3	129.043	3.504	3.27065e+06	1.3697e+06	9.58006e+06	6.62123e+06	1.09279e+07	933599	617957	976080	689552	2.6398e+07	6.41827e+06	3.94532e+07	1.05682e+07	2.73551e+07	7.10546e+06	9.28994e+06	7.26953e+06	6.62158e+06
Compound204	L(-)-Pipecolinic acid	C6 H11 N O2	129.079	3.194	5.40581e+06	1.30013e+06	2.39532e+07	3.87834e+06	4.42665e+06	1.35421e+06	1.40478e+06	2.31713e+06	1.16405e+06	6.69822e+07	6.28675e+06	5.36913e+07	2.60567e+07	8.00487e+07	8.93355e+06	1.12463e+07	8.47888e+06	7.63132e+06
Compound205	D-(+)-Pipecolinic acid	C6 H11 N O2	129.079	3.909	1.14775e+07	1.33075e+07	1.10382e+07	8.35615e+06	5.63005e+07	4.70945e+06	4.85361e+06	4.25564e+06	2.38062e+06	3.36701e+07	6.01582e+06	2.53087e+07	1.37252e+07	4.83198e+07	9.41824e+06	1.15664e+07	1.00643e+07	1.34008e+07
Compound207	4-guanidinobutanal	C5 H11 N3 O	129.09	3.475	739219	344501	1.08169e+06	715981	1.22767e+06	198875	246494	365019	198250	4.08008e+06	1.00845e+06	1.57891e+06	1.54199e+06	3.85718e+06	688563	951601	1.17656e+06	600516
Compound221	Creatine	C4 H9 N3 O2	131.069	3.789	2.27552e+07	1.88287e+07	5.37146e+07	1.90916e+07	4.41391e+07	1.67307e+07	1.28085e+07	2.45221e+07	1.51636e+07	2.50914e+08	4.65564e+07	9.74484e+07	4.91774e+07	1.41679e+08	1.09176e+07	2.81439e+07	5.27675e+07	5.40932e+07
Compound223	6-Methylindole	C9 H9 N	131.074	11.715	2.01172e+06	1.89121e+06	4.83425e+06	1.82781e+06	3.05202e+06	752838	1.30113e+06	1.54954e+06	1.08119e+06	7.97837e+06	2.05327e+06	1.92621e+06	6.46319e+06	6.18246e+06	2.01842e+06	3.29183e+06	1.53304e+06	876843
Compound224	L-Isoleucine	C6 H13 N O2	131.095	4.623	1.12747e+08	6.33509e+07	6.14231e+07	8.33091e+07	2.58703e+08	2.83453e+07	3.90707e+07	2.94616e+07	4.74017e+07	1.82734e+08	4.53515e+07	2.30692e+08	7.82481e+07	4.73174e+08	1.20125e+08	1.83932e+08	1.90416e+08	1.10193e+08
Compound229	3-Methylsulfolene	C5 H8 O2 S	132.024	4.564	8.60334e+06	5.30718e+06	1.1476e+07	5.63034e+06	1.75247e+07	2.60609e+06	2.73878e+06	6.37925e+06	2.20609e+06	8.34041e+07	1.02262e+07	1.80844e+07	2.51298e+07	5.73439e+07	9.04303e+06	1.58795e+07	1.42784e+07	6.75711e+06
Compound235	L-(-)-Asparagine	C4 H8 N2 O3	132.054	3.453	1.13015e+06	621204	2.09236e+06	618518	1.50675e+06	327497	354490	699383	315878	1.38729e+07	1.96974e+06	8.02918e+06	1.20065e+06	1.05611e+07	774151	1.91993e+06	1.03126e+06	945273
Compound236	Ornithine	C5 H12 N2 O2	132.089	3.548	1.49054e+06	677422	3.02036e+06	627920	1.53371e+06	278630	461844	576778	239506	4.28996e+06	602529	2.46754e+06	3.06388e+06	4.18036e+06	774780	1.30687e+06	758348	733895
Compound237	Tetralin	C10 H12	132.094	14.429	162691	129420	368723	323836	547269	139233	106511	114816	20955.6	347013	54560.6	176129	522764	1.25456e+06	452095	366645	483040	105219
Compound240	L-Aspartic acid	C4 H7 N O4	133.037	3.462	1.67038e+06	858457	2.76858e+06	1.12627e+06	1.94409e+06	251715	494802	673221	346656	1.23588e+07	765182	1.446e+07	3.89239e+06	1.25422e+07	757113	2.11711e+06	981250	1.65819e+06
Compound246	D-(+)-Malic acid	C4 H6 O5	134.02	4.583	1.84739e+06	786247	1.66662e+06	2.1673e+06	1.86153e+06	250809	565576	472074	381719	3.80866e+06	794641	4.83821e+06	1.76627e+06	4.37896e+06	888821	2.04958e+06	1.45471e+06	2.01102e+06
Compound249	4-Hydroxybenzotriazole	C6 H5 N3 O	135.041	3.8	1.52575e+06	1.45263e+06	1.95901e+06	1.00726e+06	2.66981e+06	1.52856e+06	1.17433e+06	2.31743e+06	1.50916e+06	7.98016e+06	2.16628e+06	1.0252e+06	1.83854e+06	3.26054e+06	531511	1.20551e+06	5.00902e+06	2.07745e+06
Compound250	Adenine	C5 H5 N5	135.054	4.106	233774	81906.2	233516	561483	187794	47774.1	66756	80603.6	44807.6	825679	136257	589393	157616	412653	141717	159977	440303	290120
Compound252	N-Benzylformamide	C8 H9 N O	135.068	4.505	3.32815e+06	1.61997e+06	3.14444e+06	2.71142e+06	3.57755e+06	379642	570716	1.34845e+06	469145	7.725e+06	1.44504e+06	9.40607e+06	5.00324e+06	8.08202e+06	1.90776e+06	4.26045e+06	3.91208e+06	4.65509e+06
Compound261	L-threonic acid	C5 H4 N4 O; C4 H8 O5	136.038	4.164	779957	740366	4.53425e+06	4.64055e+06	3.74928e+06	922797	712039	683811	1.38457e+06	9.0541e+06	1.00569e+07	3.54223e+06	4.31987e+06	1.32256e+07	1.81624e+06	6.16636e+06	8.79718e+06	4.99052e+06
Compound262	Hypoxanthine	C5 H4 N4 O	136.038	4.674	1.22545e+06	2.69098e+06	2.96078e+06	2.03728e+06	2.30412e+06	517509	1.77577e+06	1.70082e+06	472306	6.03874e+06	1.48158e+06	4.2063e+06	1.17349e+07	9.54467e+06	1.48394e+06	3.21381e+06	2.10112e+06	2.53919e+06
Compound265	1-Methylnicotinamide	C7 H8 N2 O	136.064	3.692	40754.8	17655.2	114765	274342	196494	9351.27	54384.8	39605.3	30605.1	133102	75580.8	183256	126455	85813.2	129939	131880	1.04825e+07	1.18062e+06
Compound267	3-Pyridylacetic acid	C7 H7 N O2	137.045	3.796	1.71139e+07	1.60801e+07	2.10949e+07	5.82626e+06	1.75498e+07	8.3967e+06	1.25697e+07	1.71457e+07	8.03617e+06	4.80458e+07	1.2669e+07	7.8138e+06	2.43937e+07	2.77616e+07	9.49753e+06	1.62695e+07	8.47006e+06	7.23977e+06
Compound270	Urocanic acid	C6 H6 N2 O2	138.043	4.334	6.30662e+06	4.60334e+06	1.98458e+07	5.45465e+06	1.75929e+06	1.46005e+06	255296	3.44439e+06	904852	4.19815e+07	2.76873e+06	6.73195e+06	3.42961e+07	3.36284e+07	2.61326e+06	8.76566e+06	1.39917e+07	2.57374e+07
Compound285	Guvacoline	C7 H11 N O2	141.079	3.807	698249	441577	364177	196066	390440	233682	207475	284069	165969	2.21837e+06	365334	120649	485322	1.48878e+06	75806.5	521353	213038	114599
Compound288	Kojic acid	C6 H6 O4	142.024	3.831	248971	604064	218992	585158	218635	1.89414e+06	637220	852841	2.43127e+06	153531	2.34222e+06	97376	169132	253232	285062	798776	601145	326357
Compound290	2-Methylnaphthalene	C11 H10	142.078	14.75	185983	110267	188675	127114	68286.1	78095.5	150543	182983	213552	722813	646716	156220	158939	95140.3	503634	300634	93973.5	165989
Compound291	1-MN	C11 H10	142.078	17.545	942295	435556	938881	208399	1.78669e+06	29602.3	553835	176160	65598.3	238506	268862	139739	710265	326443	388151	87810.4	107571	139421
Compound295	6-Methylquinoline	C10 H9 N	143.073	11.714	3.59954e+06	2.9117e+06	7.18137e+06	3.70327e+06	9.18976e+06	1.27426e+06	2.15151e+06	2.05005e+06	1.22046e+06	1.60005e+07	3.05352e+06	3.17696e+06	1.01215e+07	1.20383e+07	4.84974e+06	6.51354e+06	3.22127e+06	2.74283e+06
Compound296	Stachydrine	C7 H13 N O2	143.095	4.075	288823	320010	832316	994387	777680	164591	247850	174735	152195	1.26924e+06	685992	343545	1.11682e+06	877925	721822	641975	1.77802e+06	581496
Compound303	N-Acetylcadaverine	C7 H16 N2 O	144.126	4.065	46058.2	48194	243608	821082	2.20369e+06	8887.79	56589.8	14336.9	5002.59	37436.5	70642.1	34964.6	544828	102185	50459.5	216036	137758	400827
Compound306	4-Indolecarbaldehyde	C9 H7 N O	145.053	11.715	7.08115e+06	6.68392e+06	1.62174e+07	6.99307e+06	1.13103e+07	3.49289e+06	5.19161e+06	5.85158e+06	3.55093e+06	3.13634e+07	8.85581e+06	7.00279e+06	2.31051e+07	2.69942e+07	1.02072e+07	1.51106e+07	6.82284e+06	6.25393e+06
Compound307	4-ACETAMIDOBUTYRIC ACID	C6 H11 N O3	145.074	3.549	568205	392032	3.03872e+06	1.32757e+06	1.76921e+06	219178	303593	265023	224747	2.58243e+06	1.12831e+06	1.63103e+06	4.01845e+06	5.12069e+06	1.06938e+06	1.15275e+06	1.00243e+06	730940
Compound309	4-Guanidinobutyric acid	C5 H11 N3 O2	145.085	5.102	49031.6	65726.1	108068	1.38607e+06	376679	147045	41763.3	100608	120515	857107	754726	222162	190782	317093	276141	1.73269e+06	1.7756e+06	2.60106e+06
Compound311	g-Butyrobetaine	C7 H15 N O2	145.11	4.071	116446	221367	343449	863911	269459	142853	199544	117146	101105	740158	259354	321728	292458	1.81516e+06	180386	196117	272629	92956.3
Compound312	Spermidine	C7 H19 N3	145.158	3.161	5.00849e+06	4.07057e+06	1.34901e+07	9.16851e+06	5.01272e+06	1.62398e+06	4.34256e+06	4.33715e+06	1.78834e+06	2.07127e+06	1.28189e+06	1.13647e+06	8.11219e+06	4.14425e+06	1.04436e+07	2.95535e+06	2.62131e+06	1.16326e+06
Compound314	2-Formylbenzofuran	C9 H6 O2	146.037	4.135	494575	179796	1.40491e+06	933391	1.2444e+06	133459	132748	319304	116572	1.98738e+06	714373	2.60895e+06	972221	2.24183e+06	1.20216e+06	1.45384e+06	1.19676e+06	1.37855e+06
Compound315	phenylpropiolic acid	C9 H6 O2	146.037	13.036	246529	884536	1.51228e+06	4.67275e+06	3.07454e+06	395255	519062	392479	359757	769034	2.05153e+06	186596	2.47777e+06	3.54557e+06	3.90547e+06	4.80539e+06	3.96643e+06	4.54959e+06
Compound318	2-methyl-1,3-thiazolidine-2-carboxamide	C5 H10 N2 O S	146.051	3.099	5170.18	7808.35	556552	188735	265469	2635.71	2539.14	3039.85	1989.17	11997	126678	10306.1	451407	178609	668846	115764	88758.3	36391.2
Compound319	D-(-)-Glutamine	C5 H10 N2 O3	146.068	4.443	2.38596e+06	1.16348e+06	5.2002e+06	1.37501e+06	2.63986e+06	1.05331e+06	1.28553e+06	1.99257e+06	758754	1.29888e+07	3.32583e+06	4.6132e+06	3.07711e+06	1.02388e+07	2.13393e+06	3.4339e+06	993234	845054
Compound320	DL-Glutamine	C5 H10 N2 O3	146.069	3.512	4.67449e+06	3.07958e+06	5.77167e+06	3.2823e+06	6.76597e+06	2.67631e+06	1.89133e+06	4.75327e+06	1.47637e+06	1.79314e+07	8.23864e+06	1.68033e+07	7.43591e+06	1.58046e+07	3.24024e+06	4.68896e+06	3.21875e+06	2.57242e+06
Compound328	3-Thiomorpholinecarboxylic acid	C5 H9 N O2 S	147.035	3.675	20994.9	18096.2	64790.3	86780.9	70765.4	17680.5	12356.3	20439.3	18112.8	1.6449e+06	57867.4	2.3251e+06	61726.6	101350	35354.7	52015.1	66305.3	133810
Compound330	L-Glutamic acid	C5 H9 N O4	147.053	4.591	2.26601e+06	2.40172e+06	1.28876e+07	5.5481e+06	1.50603e+07	804409	1.18859e+06	1.39408e+06	703373	1.903e+07	6.05989e+06	2.34471e+07	8.4341e+06	1.82695e+07	5.56646e+06	1.15505e+07	6.32155e+06	8.73804e+06
Compound336	4-methylthio-2-oxobutanoic acid	C5 H8 O3 S; C2 H5 N4 O2 P	148.019	3.569	59069.5	27590.6	325059	419436	255475	25695.1	22804.7	21923.2	25743.9	1.42734e+06	301265	5.01505e+06	229332	432941	513439	839967	714880	1.14994e+06
Compound337	(+/-)-2-Hydroxyglutaric acid	C5 H8 O5	148.037	4.128	29854.7	12815.8	52033.3	48810.1	15374.3	15677.2	15652	15485.7	18826.4	107292	91021.9	63818.6	54681.9	47357.7	48825.5	98106.5	76702	230810
Compound339	trans-Cinnamic acid	C9 H8 O2	148.052	10.756	2.58494e+08	1.77487e+08	3.91672e+08	8.39896e+07	2.75138e+08	9.66246e+07	1.48955e+08	1.87336e+08	9.13708e+07	7.50262e+08	3.20958e+08	1.459e+08	4.30058e+08	6.65811e+08	1.52988e+08	2.70835e+08	1.23538e+08	8.86449e+07
Compound340	(2E)-3-(3-Hydroxyphenyl)acrylaldehyde	C9 H8 O2	148.052	4.916	4.4468e+07	2.66413e+07	6.67912e+07	8.55653e+06	4.81088e+07	1.51785e+07	1.28901e+07	2.51563e+07	1.55429e+07	1.75198e+08	7.5901e+07	2.04475e+07	1.47784e+08	2.08316e+08	5.4752e+07	5.36924e+07	2.77669e+07	1.93943e+07
Compound345	L-(-)-Methionine	C5 H11 N O2 S	149.051	4.213	1.08084e+07	7.79828e+06	3.38379e+07	7.57268e+06	2.5049e+07	3.73937e+06	5.92946e+06	9.49949e+06	3.20705e+06	8.65014e+07	1.04687e+07	2.64325e+07	2.83107e+07	5.66826e+07	1.18315e+07	1.82663e+07	1.78912e+07	6.20744e+06
Compound348	1-Methyladenine	C6 H7 N5	149.07	4.069	84287	128203	385855	2.31747e+06	841231	91535.5	66114.6	63954.6	15465.5	277977	201471	36319	813925	545954	588680	826555	1.83173e+06	1.1942e+06
Compound353	4'-Methoxyacetophenone	C9 H10 O2	150.068	15.683	70631.2	20860.9	273866	898689	244841	67594.6	43260.4	70068.9	27611.9	162796	140267	129170	405242	1.66425e+06	1.08467e+06	1.23533e+06	3.90727e+06	4.47591e+06
Compound360	Guanine	C5 H5 N5 O	151.049	4.572	357839	265470	1.20384e+06	188053	929526	36966.2	40387.5	216172	88730.3	1.55165e+06	98625.5	2.07914e+06	838718	2.98599e+06	385349	319023	69809.8	301986
Compound363	Pyridoxamine	C8 H12 N2 O2	151.061	3.35	5.75969e+06	3.03415e+06	4.40612e+06	772329	3.60519e+06	1.0141e+06	1.62135e+06	2.96602e+06	926395	1.60653e+07	1.50185e+06	5.71018e+06	3.9295e+06	1.45944e+07	1.08691e+06	3.30039e+06	1.70282e+06	1.62719e+06
Compound364	Paracetamol	C8 H9 N O2	151.063	3.915	14417.9	13823.7	46801.7	183499	88628.6	38111	9807.98	8480.45	9641.89	55634.3	284151	51910.5	56317.8	208307	225475	320942	268605	136597
Compound367	Xanthine	C5 H4 N4 O2	152.032	4.582	26589.8	36685.7	29408.7	153486	1.24291e+06	5777.77	29931.9	9597.11	7672.37	31562.6	25660.4	9214.37	873667	29998.8	82365.8	18014	82278	67599.8
Compound373	3,5-Dimethoxyaniline	C8 H11 N O2	153.076	4.561	383684	2.17946e+06	9.39744e+06	703682	392801	3.29568e+06	4.60759e+06	2.84901e+06	543582	1.46841e+06	3.63525e+06	438618	1.60663e+06	2.4712e+06	460580	645099	438835	286369
Compound377	hydroxyacetone phosphate	C3 H7 O5 P	154.002	3.532	158484	218805	242992	284439	239506	202328	90640.1	168670	136408	381877	322487	72835	202349	284597	233226	381532	691059	324068
Compound378	Acipimox	C6 H6 N2 O3	154.035	3.424	1.60239e+06	1.00554e+06	2.09755e+06	1.23052e+06	2.62752e+06	583400	482062	777404	812526	8.11918e+06	2.3485e+06	5.72537e+06	847214	7.09257e+06	1.37334e+06	3.13178e+06	2.04235e+06	2.90618e+06
Compound381	N-methylethanolamine phosphate	C3 H10 N O4 P	155.035	3.665	181628	189892	690252	142547	744206	416669	231979	320634	298845	4.03619e+06	263746	555648	512355	1.49594e+06	166447	1.0474e+06	307670	373780
Compound384	L-Histidine	C6 H9 N3 O2	155.069	3.935	1.56523e+06	1.09408e+06	3.26863e+06	3.33978e+06	1.76201e+07	123245	678322	659023	341681	9.67973e+06	2.48068e+06	1.66086e+07	3.87359e+06	1.03899e+07	4.59003e+06	5.36875e+06	4.21287e+06	3.52924e+06
Compound391	Glycyl-L-leucine	C8 H16 N2 O3	156.09	4.153	1.04276e+06	810333	1.05611e+06	1.17151e+06	2.14262e+06	223063	796021	742220	196180	2.34135e+06	1.48978e+06	1.09465e+06	1.71902e+06	2.11281e+06	1.18149e+06	561149	8.00083e+06	1.9707e+06
Compound392	1,2-Dimethylnaphthalene	C12 H12	156.094	17.567	1.04761e+06	532802	1.48414e+06	67923.5	1.28658e+06	53470.1	790117	189464	22043.9	186105	310256	153399	774688	381101	466234	596962	117059	176352
Compound395	Furaspor	C6 H7 N O4	157.037	4.153	62307.1	21535	112113	102418	94517.3	10085.2	27297.3	12269.6	11373.4	123366	116710	44628.9	114623	158298	71819.9	101656	171675	58241.6
Compound405	4-Methylene-L-glutamine	C6 H10 N2 O3	158.069	3.591	646617	230735	4.60997e+06	2.22821e+06	1.96228e+06	51774.4	122412	112671	75848.7	1.02572e+06	351025	502160	5.05447e+06	2.95555e+06	1.06499e+06	1.30827e+06	955592	1.11341e+06
Compound406	1,5-Naphthalenediamine	C10 H10 N2	158.084	11.701	2.56518e+06	3.049e+06	6.33435e+06	2.01655e+06	4.21231e+06	1.35041e+06	2.17207e+06	2.32241e+06	1.09077e+06	1.35409e+07	2.39985e+06	2.62059e+06	8.91309e+06	1.05229e+07	3.96199e+06	3.75866e+06	2.67807e+06	1.39929e+06
Compound408	GLK	C14 H28 N4 O4	158.105	4.118	940572	511731	802525	701411	724843	244988	431156	802796	200239	1.31944e+06	705138	363761	1.80047e+06	3.39405e+06	887648	595643	963506	736568
Compound414	delta-guanidinovaleric acid	C6 H13 N3 O2	159.101	5.404	24851.3	18240.1	97564.9	330624	113710	49985	21029.1	39934.6	31242.6	140410	118141	37480.1	58847.3	258229	107801	295241	708488	302168
Compound415	Acetyl-β-methylcholine	C8 H17 N O2	159.126	4.099	1.98302e+06	1.68308e+06	4.20429e+06	5.67508e+06	2.23951e+06	1.0751e+06	1.19602e+06	1.76712e+06	1.60611e+06	1.34732e+07	5.67006e+06	4.19512e+06	5.39707e+06	8.96698e+06	3.10801e+06	3.47689e+06	7.82725e+06	2.53885e+06
Compound417	RH0365500	C8 H17 N O2	159.126	5.401	649380	722245	2.07583e+06	4.11441e+06	1.77e+06	1.00403e+06	846664	794024	987980	2.91672e+06	6.26647e+06	275477	3.02269e+06	2.39867e+06	2.38186e+06	2.41844e+06	4.48424e+06	1.10021e+06
Compound418	2,4-Dichlorotoluene	C7 H6 Cl2	159.985	3.143	189088	243962	9.01736e+06	6.00411e+06	6.88797e+06	7258.87	114031	76911	13656.8	505435	3.11225e+06	146704	8.25578e+06	3.54684e+06	7.56939e+06	3.43911e+06	1.76468e+06	1.11094e+06
Compound423	D-Alanyl-D-alanine	C6 H12 N2 O3	160.085	3.752	2.79884e+06	1.37024e+06	593581	401881	687625	302150	1.33282e+06	1.61124e+06	341134	801931	865833	128261	1.51008e+06	3.02924e+06	499046	360791	637933	230235
Compound426	1,5-Isoquinolinediol	C9 H7 N O2	161.047	15.693	165186	176157	803073	3.22969e+06	384987	162366	125818	58971.3	101257	73145.5	188309	155052	742263	631476	528945	1.23774e+06	1.76833e+06	6.72941e+06
Compound428	DL-Carnitine	C7 H15 N O3	161.105	3.679	1.18824e+06	577295	4.63999e+06	2.96899e+06	1.86366e+06	449956	1.0562e+06	1.68781e+06	865634	1.16382e+07	913436	5.29071e+06	3.18016e+06	7.46551e+06	1.28543e+06	2.08647e+06	2.38713e+06	2.171e+06
Compound435	3-hydroxy-3-methylpentanedioic acid	C6 H10 O5	162.053	3.579	1.76181e+06	4.20538e+06	5.46598e+06	1.01046e+07	7.53737e+06	1.22496e+07	4.24862e+06	9.41317e+06	1.39394e+07	2.72486e+06	4.3692e+07	738843	9.06757e+06	2.08855e+06	6.12132e+06	6.08725e+06	4.99475e+06	3.9155e+06
Compound436	4-Methoxycinnamaldehyde	C10 H10 O2	162.068	15.671	73560.7	43081.4	38215.3	173139	168514	38506.8	24521.9	27193.9	26338.5	73615.1	108197	69366.3	84308.3	192938	155709	203606	619635	920101
Compound444	(E)-p-coumaric acid2,3-Dihydro-1-benzofuran-2-carboxylic acid	C9 H8 O3	164.047	13.975	93309	122701	317939	392389	413156	100838	66062.8	136021	72268.8	477925	294264	772140	350727	484775	265824	277600	135423	577970
Compound446	3-(3,4-dihydroxyphenyl)propanoic acid	C9 H10 O4	164.047	5.438	1.52576e+07	6.66589e+06	2.79303e+07	1.59723e+07	2.03171e+07	2.54402e+06	4.09363e+06	4.25531e+06	3.29839e+06	5.70553e+07	2.34517e+07	2.08725e+07	2.44089e+07	3.87696e+07	9.87944e+06	1.87572e+07	1.11817e+07	1.0915e+07
Compound450	S-Aminoethyl-L-cysteine	C5 H12 N2 O2 S	164.061	3.068	28059.1	42289.3	1.88238e+06	1.31059e+06	1.28931e+06	3972.14	14772.3	14472.8	3414.47	61078.9	483609	16589.3	1.48718e+06	762767	2.1653e+06	504142	383523	210730
Compound455	L-Methionine sulfoxide	C5 H11 N O3 S	165.046	3.607	162570	136839	435522	758381	572729	70369.8	78209.9	81347.4	80889.7	3.1176e+06	684499	7.63234e+06	538747	721031	435135	1.62959e+06	1.1563e+06	2.1456e+06
Compound458	1-Methylguanine	C6 H7 N5 O	165.065	5.426	19108.4	14025	490805	1.37719e+06	668498	7834.1	99649.3	15006.7	7566.09	60677.5	26135.6	18507.4	528237	63891.8	456472	313716	752156	850422
Compound477	3-(4-Methyl-3-pentenyl)thiophene	C10 H14 S	166.081	10.803	2.03589e+06	1.52011e+06	2.24971e+06	464387	1.55651e+06	890779	1.07364e+06	1.64212e+06	806049	7.1603e+06	1.54733e+06	1.29389e+06	2.75875e+06	5.32914e+06	800263	1.4078e+06	885937	619698
Compound478	2-Mercaptobenzothiazole	C7 H5 N S2	166.985	16.865	5.12534e+06	4.54826e+06	119299	88457.3	145701	1.99805e+06	2.78837e+06	1.66763e+06	1.73434e+06	132179	145254	116100	97249.7	198462	116453	105949	49985.4	126276
Compound479	2-(2-Furyl)-3-piperidinol	C9 H13 N O2	167.095	4.106	77148.7	63167.2	431837	505380	248771	75584.2	78436.1	63667.9	53313.7	252028	373999	220337	685495	611175	364658	356745	339945	254385
Compound481	Uric acid	C5 H4 N4 O3	168.027	4.545	5.10031e+06	3.62415e+06	1.60195e+06	1.48847e+06	2.85047e+06	1.17425e+06	1.87214e+06	4.2703e+06	828512	2.56769e+07	611260	1.48255e+06	5.55846e+06	1.74386e+07	1.07071e+06	2.79059e+06	790992	1.4711e+06
Compound482	Uric Acid	C5 H4 N4 O3	168.028	4.17	1.26031e+07	9.89814e+06	1.68922e+07	2.01795e+06	5.82593e+06	2.81136e+06	3.82972e+06	7.15946e+06	2.11016e+06	5.04123e+07	1.65508e+06	2.23998e+06	2.82333e+07	4.11739e+07	2.30949e+06	5.24942e+06	1.60247e+06	2.12388e+06
Compound486	2,2,5,5-tetramethyl-2,5-dihydro-1H-pyrrole-3-carboxamide	C9 H16 N2 O	168.126	4.2	232298	220540	100901	67638.7	53513.8	303433	128409	128706	261564	88344.3	57199	64328.5	55147	131433	39810.1	41649.5	30738.9	35685.7
Compound495	Pyridoxine	C8 H11 N O3	169.074	4.102	46877.4	30437.1	166526	303837	170848	51246	25276.7	17861.7	31536.8	190514	349705	110496	246041	163218	273202	217647	371990	125373
Compound499	3-Isopropyl-6-methyl-2,5-piperazinedione	C8 H14 N2 O2	170.106	4.145	491029	342935	378457	744163	612420	108143	530647	380665	94145.5	1.13864e+06	661069	659216	776037	1.11623e+06	632152	474844	1.31674e+06	1.02581e+06
Compound500	Levetiracetam	C8 H14 N2 O2	170.106	10.972	7.26628e+06	8.26886e+06	2.98996e+06	3.892e+06	4.84048e+06	2.46706e+06	8.97078e+06	8.85175e+06	2.52881e+06	5.52771e+06	6.13687e+06	1.15939e+06	1.23305e+07	1.24245e+07	8.63241e+06	3.19081e+06	7.74535e+06	5.30185e+06
Compound504	2,3,4,5-tetrahydrodipicolinic acid	C7 H9 N O4	171.052	4.182	21356.9	21605.2	152942	108577	78086.3	14675.7	14547.5	13303.7	13772.3	120536	149130	19023	163431	161986	91398.7	106752	125137	56132.2
Compound505	Acetyl-L-carnitine	C9 H17 N O4	171.089	4.111	2.89714e+06	1.79518e+06	6.33156e+06	3.45189e+06	6.3484e+06	1.55685e+06	2.40722e+06	2.02624e+06	1.62831e+06	1.75049e+07	8.924e+06	1.04458e+07	1.06005e+07	1.70924e+07	4.28963e+06	3.55175e+06	9.89768e+06	4.70916e+06
Compound506	Gabapentin	C9 H17 N O2	171.126	4.14	40231.9	33929.1	249616	120547	116781	97960.8	24271.8	65844	98554.5	327190	299338	109815	242028	304455	123288	152399	95365.2	175286
Compound512	Prolylglycine	C7 H12 N2 O3	172.085	4.024	639305	492953	1.7974e+06	1.50039e+06	1.50388e+06	210552	435245	502706	186413	2.66595e+06	1.29933e+06	788025	3.01526e+06	3.31704e+06	1.52245e+06	1.62539e+06	1.43541e+06	1.11534e+06
Compound513	Tryptoline	C11 H12 N2	172.1	4.922	23277.2	17511.1	139998	53888.6	69065.3	31586.9	50078.1	27689.8	17672.2	62958.8	130924	18186	67483.1	42185.4	61239.7	68954.2	86153.8	43096
Compound516	1,1,6-Trimethyl-1,2-dihydronaphthalene	C13 H16	172.125	16.536	90536.8	116334	376813	213896	457087	70126.2	107745	64759	53995.1	336056	202063	146200	730355	415879	223780	260799	213925	249166
Compound519	Oxaceprol	C7 H11 N O4	173.069	4.155	67575.7	52144.2	274741	466760	198484	39374.6	67332.7	55027.9	36606.7	296973	479027	88960.2	251890	336413	304765	344433	411756	254245
Compound521	1774244	C7 H15 N3 O2	173.116	5.387	20819.7	18060.1	55941.9	204743	87685.3	7103.13	38668.6	13606.5	10613	311797	37849	100992	124934	126801	47976.3	254731	5.07009e+06	1.03599e+06
Compound522	N-isovalerylsarcosine	C7 H15 N3 O2; C8 H15 N O3	173.117	4.129	1.68147e+06	1.04418e+06	3.42624e+06	1.45692e+06	2.74318e+06	479779	857987	904898	481833	3.85561e+06	2.67559e+06	502792	6.57633e+06	1.38335e+07	2.56089e+06	1.3578e+06	5.66875e+06	1.07386e+06
Compound524	Phenylmethylsulfonyl fluoride	C7 H7 F O2 S	174.015	3.91	953295	488248	638816	36563.5	71007.3	8834.39	658949	1.42899e+06	9093.78	117213	29161.2	39345.7	881303	3.73621e+06	22176.6	32663.8	22986.5	25181.1
Compound525	(E)-2-[(2S)-2-Amino-2-carboxyethoxy]-2-hydroxyethenediazonium	C5 H8 N3 O4	174.05	3.516	859239	1.1652e+06	1.74717e+06	8.53152e+06	3.17563e+06	1.33868e+06	1.0753e+06	1.11811e+06	1.38275e+06	1.31437e+06	1.18144e+07	428464	1.95904e+06	3.523e+06	7.02576e+06	6.46539e+06	1.02584e+07	2.94323e+06
Compound528	8-Methyl-1,2-naphthalenediol	C11 H10 O2	174.068	15.68	53713.3	40669.1	75649.8	184866	81078.4	20175.2	15680.5	17861.8	14234.6	65324.4	34318.6	42525.7	138867	434252	193079	407196	824463	1.08619e+06
Compound530	N-Acetylornithine	C7 H14 N2 O3	174.1	4.181	1.39621e+06	834823	1.20162e+06	558940	1.21335e+06	352117	857599	1.16869e+06	278134	1.05787e+06	1.17435e+06	144522	2.46633e+06	4.95158e+06	1.27734e+06	556577	587939	530048
Compound532	L-(+)-Arginine	C6 H14 N4 O2	174.112	9.859	200280	115724	715056	174570	460166	241035	150716	861357	183194	1.40434e+06	1.15146e+06	127640	284716	3.7829e+06	911168	427883	196559	174466
Compound535	N~6~,N~6~-Dimethyllysine	C8 H18 N2 O2	174.136	3.432	578113	230094	970605	982176	478762	117415	133453	234511	111405	4.103e+06	306478	1.44653e+06	768262	3.59795e+06	612231	807302	1.31094e+06	611212
Compound537	Guanidinosuccinic acid	C5 H9 N3 O4	175.058	4.294	6.86555e+06	4.68672e+06	1.29237e+06	806238	2.44835e+06	3.21513e+06	4.7024e+06	2.91458e+06	4.13814e+06	3.89965e+06	1.86839e+06	877573	669230	1.31398e+06	832302	2.37783e+06	996679	1.7096e+06
Compound538	APM	C7 H13 N O4	175.084	3.924	37338.4	53569.4	336368	1.35525e+06	334512	64329.4	57651.1	50399.2	72098.7	108140	1.09437e+06	82635.6	1.00637e+06	626841	894714	699214	1.14388e+06	381948
Compound539	L-(+)-Citrulline	C6 H13 N3 O3	175.096	3.602	1.84976e+06	788917	9.65925e+06	3.69893e+06	3.6499e+06	143010	440206	284008	217179	2.2522e+06	656244	815982	1.32511e+07	5.45588e+06	1.66797e+06	2.53107e+06	1.9039e+06	1.98348e+06
Compound540	DL-Citrulline	C6 H13 N3 O3	175.096	4.045	86286.9	62926.9	968419	934284	547012	73149.5	292529	22664.5	54906.4	276871	705973	44765.5	745314	637703	448225	604269	1.56582e+06	507942
Compound541	(2S)-2-Amino-8-hydroxyoctanoic acid	C8 H17 N O3	175.121	4.13	79436.3	18769.5	125347	169031	173369	17719.6	18136.6	35031.5	13383.7	207826	89679.8	46926.7	403385	115476	170053	57390.9	103334	114846
Compound542	2-[(1,3-thiazol-2-ylamino)methylidene]malononitrile	C7 H4 N4 S	176.017	3.357	615621	516719	657229	726680	960559	333747	267078	385654	473338	3.26284e+06	1.44308e+06	2.01048e+06	228216	2.05701e+06	648038	1.67406e+06	1.21472e+06	1.94066e+06
Compound543	Vitamin C	C6 H8 O6	176.032	4.133	47482	10503.2	185562	77866.3	160426	7088.91	10511.6	8875.15	10737.5	63319.2	201912	224073	191556	218328	71953.5	224834	649391	195504
Compound544	Allantoic acid	C4 H8 N4 O4	176.054	3.224	252589	69340	50326.4	30510.8	12079.1	70896	37438.9	102502	29076.3	609505	22939.7	610533	110499	214336	11140.6	157259	34235.6	34480.7
Compound546	EDDA	C6 H12 N2 O4; C8 H17 P S	176.08	3.653	1.23794e+06	765839	3.05901e+06	1.73299e+06	1.77506e+06	368140	681947	799395	410361	1.31663e+06	962295	620111	3.76827e+06	3.68336e+06	1.22293e+06	1.24407e+06	1.17572e+06	1.22042e+06
Compound547	Serotonin	C10 H12 N2 O	176.095	11.551	459660	444367	193634	67003.3	323145	78737.2	190044	312606	87185.3	135932	173882	33142.8	1.2433e+06	556509	233190	166944	113961	96375.6
Compound548	Heptylbenzene	C13 H20	176.156	13.561	24533	29192.5	326174	189679	251114	14524.4	11866	17078	11295.8	40180.9	63733.6	31870	283709	1.92044e+06	1.08147e+06	3.44015e+06	797129	691041
Compound554	7-methyl-3-nitroimidazo[1,2-a]pyridine	C8 H7 N3 O2	177.051	3.42	1.38008e+06	1.10688e+06	2.76273e+06	1.85878e+06	3.67396e+06	789410	670566	1.11596e+06	639553	1.05071e+07	2.96582e+06	5.01504e+06	3.97536e+06	6.2193e+06	1.64709e+06	4.28655e+06	2.60222e+06	3.26691e+06
Compound560	Kanosamine	C6 H13 N O5	179.081	10.335	62557.8	186650	303548	535430	468700	23751.5	97807.2	26416.5	13193.2	77218.4	97457.9	24568	903117	511359	286753	1.08882e+06	235580	376356
Compound563	memantine	C12 H21 N	179.167	16.502	113132	246328	149365	273866	239091	87102.7	60303.5	48658.4	34692.3	330329	204211	113415	199065	146069	165131	205862	145296	370584
Compound564	Rimantadine	C12 H21 N	179.167	16.72	48607.7	61230.1	58917	44253.3	89577.2	18515.8	20940.8	21424.9	16352.4	64711.7	34192.3	927561	81898.6	78172.8	69854.3	37824.5	54825.9	71371.7
Compound567	Theophylline	C7 H8 N4 O2	180.062	3.898	3.78527e+06	3.65348e+06	1.24645e+07	6.56594e+06	8.60583e+06	1.14561e+06	3.86142e+06	5.51305e+06	6.62653e+06	8.06989e+06	1.11806e+07	480979	9.5449e+06	7.21961e+06	2.25327e+06	7.66683e+06	7.55278e+06	4.01955e+06
Compound568	Hexose	C6 H12 O6	180.063	3.552	1.32728e+07	1.7848e+07	2.59523e+07	2.62274e+07	3.36479e+07	2.57375e+07	1.5503e+07	2.43492e+07	3.20359e+07	2.02778e+07	6.6483e+07	2.92787e+06	4.98895e+07	2.14265e+07	2.34305e+07	1.34455e+07	1.30257e+07	1.55708e+07
Compound572	2-Hexyl-3-methyl-2-cyclopenten-1-one	C12 H20 O	180.151	15.98	169475	666778	168031	268079	294515	127498	45733.9	76399.3	62910.8	196084	84059.7	273905	367910	125636	97762.7	86090.9	101537	148666
Compound576	L-Tyrosine	C9 H11 N O3	181.074	4.513	6.956e+06	2.98764e+06	1.08866e+07	6.45889e+06	9.14347e+06	760053	1.16227e+06	2.83923e+06	1.27855e+06	1.64078e+07	2.68732e+06	2.49571e+07	1.09573e+07	2.13557e+07	3.45715e+06	1.04565e+07	3.70226e+06	5.28808e+06
Compound582	D-(-)-Mannitol	C6 H14 O6	182.078	3.586	466007	1.72087e+06	3.04877e+06	1.96e+07	3.46494e+06	1.56183e+06	468203	810619	1.28388e+06	2.08171e+06	1.98829e+07	654025	1.39146e+07	2.12024e+07	1.46522e+07	2.66484e+07	1.87533e+07	4.05977e+06
Compound584	L-Phenylalanine	C9 H11 N O2	182.106	4.143	7.2356e+06	5.4576e+06	2.5188e+07	8.6569e+06	1.59067e+07	3.80782e+06	3.61076e+06	5.23418e+06	3.1019e+06	3.24143e+07	1.83229e+07	2.52824e+07	3.1207e+07	6.98547e+07	1.64154e+07	1.32863e+07	8.89659e+06	8.69654e+06
Compound588	NS1800000	C8 H9 N O4;	183.053	10.413	485117	237732	2.65771e+06	1.73569e+06	1.29754e+06	155412	301536	163754	138481	948272	994794	66569.1	2.76402e+06	1.51951e+06	941787	687846	2.43772e+06	477278
Compound590	Choline O-Sulfate	C5 H14 N O4 P; C5 H13 N O4 S	183.066	3.619	245231	128822	542586	2.26577e+06	1.05787e+06	302012	227018	236198	233294	203947	5.89998e+06	79052.9	1.23733e+06	1.10761e+06	2.234e+06	3.1426e+06	3.35675e+06	747135
Compound594	Veronal	C8 H12 N2 O3	184.085	4.076	983606	661565	5.27277e+06	2.20143e+06	3.07219e+06	501106	414712	660600	387068	8.56411e+06	3.78163e+06	1.23874e+06	6.28064e+06	1.44336e+07	2.73146e+06	4.20803e+06	2.77938e+06	1.82557e+06
Compound595	Chamazulene	C14 H16	184.125	17.581	546964	435151	1.21774e+06	215283	1.44242e+06	35501.8	429323	132059	68091.9	243782	205666	94885.6	702961	318952	236568	329721	25236.2	120243
Compound597	NP-022231	C6 H13 N O4	185.066	3.49	304850	501934	632519	1.32326e+06	1.34891e+06	988580	785238	1.91013e+06	1.26075e+06	431619	2.31444e+06	56995.7	1.26996e+06	297095	1.86492e+06	917200	715574	502723
Compound598	Eglumetad	C8 H11 N O4	185.069	4.083	36021.7	24297.3	152784	651191	158441	30641.2	30540.5	22732.4	16423.4	291425	1.22506e+06	346757	168480	261276	327185	472370	878611	731663
Compound599	Otonecine	C9 H15 N O3	185.105	4.101	237439	125310	499629	367637	263241	97311.2	125400	163071	105839	566216	338729	324896	743040	349330	247705	207220	336139	216569
Compound600	Atagabalin	C10 H19 N O2	185.141	4.21	38661.9	26799.3	406425	46329.7	182508	95459.2	35147.3	103407	104327	471829	689459	78403.7	789728	399492	159710	293279	105089	80137.3
Compound603	pyroglutamylglycine	C7 H10 N2 O4	186.064	4.14	38738.9	29453.9	316829	694911	277521	57069.8	41162.7	67149.4	48594	320401	896185	95955.7	380517	440757	568847	555636	926914	566509
Compound606	L-Alanyl-L-proline	C16 H28 N4 O6; C8 H14 N2 O3	186.1	4.132	2.46961e+06	1.65146e+06	6.4376e+06	3.7531e+06	3.6254e+06	1.6012e+06	1.3312e+06	1.47427e+06	991449	7.57717e+06	7.5073e+06	665161	9.07786e+06	1.42207e+07	4.94565e+06	5.37567e+06	5.6334e+06	2.25803e+06
Compound608	capuride	C9 H18 N2 O2	186.137	4.524	73228.8	18856	120596	529452	177674	42316.6	28864.7	62578.1	49614.1	102611	122293	105502	127138	247321	237802	221426	338873	318873
Compound610	LLK	C18 H36 N4 O4	186.137	10.396	1.14623e+06	702552	1.23739e+06	1.71353e+06	1.78643e+06	868634	874404	1.48817e+06	1.42551e+06	1.34331e+06	2.0061e+06	366819	1.64859e+06	2.35439e+06	2.67462e+06	2.56856e+06	3.28093e+06	2.74514e+06
Compound614	trans-3-Indoleacrylic acid	C11 H9 N O2	187.061	4.278	5.05334e+06	3.37958e+06	2.00832e+06	424760	1.59926e+06	2.13921e+06	3.19287e+06	5.90008e+06	1.95754e+06	6.46177e+06	1.20505e+06	736995	2.44703e+06	3.55913e+06	757868	1.66274e+06	841772	674119
Compound617	6-Acetamido-2-oxohexanoic acid	C8 H13 N O4	187.084	4.104	456305	390309	566647	1.40142e+06	1.06441e+06	135079	367269	334717	135948	834200	945470	429658	1.51091e+06	1.22949e+06	1.09888e+06	794888	1.09603e+06	560966
Compound621	N8-Acetylspermidine	C9 H21 N3 O	187.168	3.445	556856	420931	1.73321e+06	1.88187e+06	811542	71536.6	339631	64706.1	47445.5	153374	83860.7	81467.8	909962	660647	474050	257673	1.92537e+06	269151
Compound625	2-PCB	C6 H8 N2 O5; C12 H9 Cl	188.044	3.574	140343	113388	801130	1.05151e+06	307814	109868	114103	91903.2	94151.6	68338.8	427842	52545.1	153235	491271	1.49014e+06	546592	720810	220455
Compound626	QL1755000	C11 H8 O3	188.048	5.468	117877	182601	309662	86755.6	348545	36066.8	45603.7	53396.4	49759.5	339348	138169	84429.9	652720	395497	96189.3	190601	446939	57782.6
Compound630	Glycyl-4-hydroxyproline	C7 H12 N2 O4	188.079	5.453	150739	289909	739450	280659	405361	92298.3	88329.9	302654	131463	1.1313e+06	757866	109007	837723	1.23922e+06	468679	499932	271652	194677
Compound632	AC-LYS-OHGlycyl-L-leucine	C8 H16 N2 O3	188.116	4.196	2.34279e+06	1.88188e+06	1.58072e+06	1.36448e+06	2.81274e+06	469659	1.93085e+06	2.19884e+06	437280	3.17853e+06	1.86461e+06	1.24113e+06	2.85457e+06	3.32212e+06	1.56785e+06	959610	3.00441e+06	967952
Compound634	N6,N6,N6-Trimethyl-L-lysine	C9 H20 N2 O2	188.152	3.431	1.1289e+06	614564	1.42848e+06	879208	916290	359802	515194	432656	325346	2.63435e+06	397066	2.76246e+06	1.51808e+06	4.14051e+06	739466	834604	822110	428533
Compound636	2-Aminophenyl hydrogen sulfate	C6 H7 N O4 S	189.009	5.487	14802.9	28157.3	115208	24493.8	28293.9	16370.7	7065.16	10630.4	13030.6	157459	57669	15215.2	168131	94657	61278.3	45714	1.97672e+06	19841.3
Compound641	Homocitrulline	C7 H15 N3 O3	189.111	5.34	17742	12329.2	32549.9	14792.9	24757.9	7273.91	9130.93	13933.6	7025.06	56338.6	24393.5	16258.7	37665.5	59323	18428.2	26184.3	367945	57546.7
Compound642	EPTC	C9 H19 N O S	189.118	11.056	359349	452967	142139	63437.2	256188	65693.7	160970	236046	56817	322435	109553	24249.8	622019	1.04881e+06	125194	79522.2	68071.8	52911.4
Compound648	1,3,4-Trihydroxy-5-oxocyclohexanecarboxylic acid	C7 H10 O6	190.047	4.602	28553	41262.2	136999	132552	173696	25567.8	28325	30378.6	30468.1	163977	111618	153333	76495.3	89452.4	125091	51475.7	925771	95397.3
Compound650	7-Ethoxycoumarin	C11 H10 O3	190.063	12.198	31211.1	92297.1	180656	503023	199959	27090.7	62231.4	38237.2	64921.4	64129.2	199073	25030	224489	208476	261714	263331	360709	464211
Compound651	1-(4-methyl-2-pyridyl)pyrrolidine-2,5-dione	C10 H10 N2 O2	190.069	3.267	3.69992e+06	2.26409e+06	1.32555e+06	1.06269e+06	2.16533e+06	1.37757e+06	1.32545e+06	2.17089e+06	1.06657e+06	1.4728e+07	2.70805e+06	7.17054e+06	1.39884e+06	8.13458e+06	701859	4.44756e+06	3.05405e+06	3.21224e+06
Compound652	DL-2,6-Diaminopimelic acid	C9 H19 P S; C7 H14 N2 O4	190.095	3.764	1.17734e+06	991707	261593	322824	423346	122611	708322	982044	121026	558701	521543	213053	1.13073e+06	1.69325e+06	539963	283409	564991	356594
Compound653	Dicyclanil	C8 H10 N6	190.099	15.674	80324.5	42303.7	72497.5	541391	234826	37087.3	31005.7	50659.6	23699.1	149059	78747	84879.2	302371	1.03223e+06	405655	755480	2.03167e+06	2.94332e+06
Compound660	5-Hydroxyindole-3-acetic acid	C10 H9 N O3	191.057	13.276	197678	170201	1.59206e+06	1.11236e+06	671722	150439	187261	58117.5	127039	203616	641221	132099	2.20204e+06	812625	722765	1.06807e+06	1.63392e+06	1.39578e+06
Compound661	2-(acetylamino)-4-(methylthio)butanoic acid	C7 H13 N O3 S	191.061	11.459	410088	355601	847454	219203	709145	200417	211106	271203	158318	1.5314e+06	515671	330864	1.43245e+06	1.35408e+06	621955	503352	312660	150554
Compound662	2-amino-2,3,7-trideoxy-D-lyxo-hept-6-ulosonic acid	C7 H13 N O5	191.079	4.181	32401.8	17708.3	88783.8	83726.6	79348.6	25931.7	37219.7	17709.9	25149	143288	239021	38791.4	176789	142995	162909	266444	126112	41972.7
Compound668	Citric acid	C6 H8 O7	192.026	5.457	201675	348982	280643	232122	555948	97593.1	50244.9	534279	165178	493621	838600	120607	536330	811269	357162	716645	533386	147461
Compound669	D-Saccharolactone	C6 H8 O7	192.026	3.662	124910	145538	147417	114505	387604	30993.2	53851.7	66784.9	107188	134496	187644	141885	176080	486232	126095	66167.6	225560	73946.9
Compound670	D-(-)-Quinic acid	C7 H12 O6	192.062	3.809	542460	233679	131767	237486	164345	64296.1	178170	298520	114901	154643	1.98391e+06	145985	203739	2.38077e+06	591608	411502	1.21678e+06	488120
Compound676	QLK	C17 H33 N5 O5	193.624	9.852	28842	8750.83	42981.7	4839.13	25369.6	31254.9	16634	149677	26759.2	45283.6	74019	8463.83	27081.8	113411	63599	19057.8	8888.05	8631
Compound680	Galacturonic acid	C6 H10 O7	194.042	3.49	207988	123787	608846	1.31577e+06	820447	59401	75919.7	66107.4	72935.1	659765	1.17029e+06	3.58487e+06	383257	1.60557e+06	500202	612020	1.76856e+06	1.96119e+06
Compound682	alpha-Methyl D-mannoside	C7 H14 O6	194.078	3.561	300378	371487	478188	2.74024e+06	1.43255e+06	342558	396003	318021	344021	528589	4.07648e+06	63780.8	958040	2.79152e+06	2.28909e+06	2.72967e+06	3.66968e+06	963050
Compound684	OCTENYL CYCLOPENTANONE	C13 H22 O	194.167	13.551	58056.8	52867	489968	349960	289695	31843	28080.7	40974	26731.2	96415	123301	50268.9	413440	2.57551e+06	1.37059e+06	4.37096e+06	1.24797e+06	914590
Compound689	(2Z)-2-[(Sulfooxy)methyl]-2-butenoic acid	C5 H8 O6 S	196.003	3.784	50464	28073.1	166648	379496	157024	25748.8	33346.7	9162.91	24439.5	40631	96930.6	28383.3	130180	80363.6	146428	267088	309990	779418
Compound693	Gluconic acid	C6 H12 O7	196.057	4.554	1.28456e+06	1.60901e+06	1.8068e+06	6.18016e+06	3.07454e+06	1.61694e+06	1.42711e+06	1.17184e+06	1.28398e+06	3.01881e+06	2.9094e+06	1.08059e+06	2.44219e+06	1.17315e+07	3.65229e+06	7.28385e+06	1.74637e+07	3.71908e+06
Compound700	N-Acetyl-L-histidine	C8 H11 N3 O3; C9 H11 N O4	197.08	4.137	94404.9	48219.1	293682	343998	203985	31873.6	71047	73010.4	31749.1	138794	217175	78968.2	649558	528809	288168	217342	1.56007e+06	282977
Compound701	hercynine	C9 H15 N3 O2	197.116	3.451	63455.1	90381.8	119931	1.50624e+06	358042	194880	110698	70320.1	159872	119746	1.55584e+06	87786.8	163197	451395	1.11581e+06	1.09358e+06	1.58355e+06	825248
Compound704	Dinitro-ortho-cresol	C7 H6 N2 O5	198.028	4.056	108893	405407	516727	289186	215837	525757	230303	442339	29341.6	92195.7	591112	33483.6	214890	87739.2	119780	88386.7	101823	85838.8
Compound706	metharbital	C9 H14 N2 O3	198.1	4.075	19903.4	19077.4	82667.5	147627	139379	19960.5	24144.1	23179.4	8393.33	74328.9	159086	58663.5	139341	173544	109853	160556	315391	220564
Compound707	2209526	C11 H22 N2 O	198.173	17.483	6.24391e+06	4.56826e+06	118212	609297	273819	1.28192e+07	4.23861e+06	4.99229e+06	7.97454e+06	477198	231826	204543	123376	326703	105127	459193	1.25566e+06	1.94035e+06
Compound712	Methyl (2R,3S)-3-hydroxy-8-methyl-8-azabicyclo[3.2.1]octane-2-carboxylate	C10 H17 N O3	199.121	4.112	264953	397117	675969	1.84761e+06	813938	187411	301682	205834	217939	527177	1.87762e+06	412700	1.15409e+06	1.65551e+06	1.82681e+06	1.52858e+06	2.40111e+06	2.07246e+06
Compound713	11-Nitro-1-undecene	C11 H21 N O2	199.157	4.175	83818.2	30659.7	412360	85085	222847	99573.2	56805.3	154016	104408	624016	1.03018e+06	104951	1.13916e+06	438510	155557	253959	146104	55959.2
Compound716	Alanylclavam	C8 H12 N2 O4	200.08	4.168	547970	239308	508215	864626	369050	120301	280634	324422	123581	651076	1.4403e+06	246279	487048	669873	701288	783633	1.15442e+06	676985
Compound724	1726832	C3 H7 N O5 S2	200.976	3.487	2.22252e+06	1.64186e+06	6.45946e+06	2.4492e+06	5.96835e+06	532381	1.15364e+06	595865	513194	2.77347e+07	1.43033e+06	9.63753e+06	7.83051e+06	2.03249e+07	1.93314e+06	5.54075e+06	7.01555e+06	2.45756e+06
Compound731	DA9185000	C4 H6 N6 O4; C12 H10 O S	202.045	4.439	5.30164e+06	9.94776e+06	1.10621e+07	1.30896e+07	2.13914e+07	3.94332e+07	1.42128e+07	2.40403e+07	3.72652e+07	6.14422e+06	7.47026e+07	474554	1.46347e+07	4.45575e+06	1.29421e+07	8.48606e+06	6.66089e+06	8.31826e+06
Compound734	Coprine	C8 H14 N2 O4	202.095	4.215	457873	274214	1.96479e+06	799959	923270	357060	207327	367413	267899	2.28107e+06	3.76652e+06	1.22642e+06	2.38261e+06	4.23962e+06	1.11785e+06	1.76487e+06	1.52939e+06	1.10335e+06
Compound735	ser-pro	C8 H14 N2 O4	202.095	3.826	391956	157134	1.61137e+06	484110	956372	122170	122216	308653	87433.2	2.61581e+06	841088	393168	2.14542e+06	4.99469e+06	746275	1.56081e+06	777145	357828
Compound736	MFCD00025555	C9 H18 N2 O3	202.132	4.232	1.10443e+06	675829	431352	1.06861e+06	671734	214614	1.07568e+06	1.22228e+06	176079	1.53734e+06	1.30586e+06	933366	1.26951e+06	1.80643e+06	781508	543356	1.8061e+06	1.42317e+06
Compound737	Ala-Leu	C9 H18 N2 O3	202.132	11.029	6.45437e+06	7.57573e+06	2.81853e+06	3.1153e+06	4.04512e+06	1.90904e+06	8.41761e+06	7.29603e+06	2.84878e+06	5.00767e+06	5.88049e+06	1.01015e+06	1.02462e+07	8.38557e+06	7.85803e+06	2.58279e+06	7.64469e+06	4.53921e+06
Compound738	N3,N4-Dimethyl-L-arginine	C8 H18 N4 O2	202.143	3.883	309010	169627	2.10385e+06	613020	1.54737e+06	87959.8	143828	145266	132628	4.26496e+06	296586	2.77443e+06	1.53038e+06	3.25093e+06	516884	757682	858927	640403
Compound744	3-[(methoxycarbonyl)amino]-2,2,3-trimethylbutanoic acid	C9 H17 N O4	203.115	13.278	119942	137744	754099	91861.2	99374.3	86376.1	83487.7	184360	96565.2	795619	90720.5	373058	1.28357e+06	891640	171733	271346	63450.8	90566.8
Compound746	Acetylcarnitine	C9 H17 N O4	203.116	4.187	1.44555e+06	785197	4.14945e+06	1.1992e+06	2.81145e+06	939708	1.1358e+06	939634	872814	1.262e+07	992438	9.34799e+06	6.69436e+06	1.28943e+07	2.02173e+06	1.82672e+06	3.88162e+06	2.95379e+06
Compound747	Gly-Lys	C8 H17 N3 O3	203.127	3.506	536859	143171	1.12288e+06	335876	439617	181085	137306	184144	83076.9	1.04526e+06	425812	680187	1.3373e+06	2.2348e+06	622403	1.07133e+06	355615	465084
Compound749	α-Pyrrolidinopropiophenone	C13 H17 N O	203.127	5.395	64182.1	34983.9	486634	171383	96490.7	10587	26578.2	34951.8	10257.2	96002.6	68646.8	45094	160868	320343	100149	75359.5	1.5365e+06	177829
Compound755	4-Oxo-3,4-dihydroquinazoline-2-carbohydrazide	C9 H8 N4 O2	204.061	4.348	850832	2.41499e+06	1.86967e+06	1.00252e+07	2.85204e+06	2.91583e+06	1.10823e+06	1.2583e+06	2.58513e+06	1.11621e+06	1.6073e+07	221802	5.85637e+06	7.00091e+06	9.6164e+06	1.69923e+07	9.37717e+06	2.56965e+06
Compound759	gamma-Glu-Gly	C7 H12 N2 O5	204.074	3.759	231068	168103	237187	418613	504617	91859.7	116269	122971	61622	598492	441491	1.31443e+06	379467	723848	210187	307600	331136	902015
Compound760	DL-Tryptophan	C11 H12 N2 O2	204.09	11.306	2.93808e+07	1.9353e+07	4.35366e+07	2.45298e+07	3.90051e+07	1.40753e+07	1.38922e+07	2.25432e+07	9.64691e+06	6.83563e+07	2.37866e+07	1.23636e+07	5.81628e+07	4.67762e+07	3.42949e+07	2.5467e+07	9.59862e+06	9.30134e+06
Compound762	N(5)-(L-1-carboxyethyl)-L-ornithine	C8 H16 N2 O4	204.111	5.372	781877	440407	84660.7	246626	219080	43869.2	170737	290022	23021.4	79809.3	135308	96766.2	499711	755343	213988	187957	226149	287931
Compound763	tretamine3-mercaptohexyl butyrateVal-SerN-(3-carboxypropanoyl)-N-hydroxyputrescine	C9 H12 N6; C10 H20 O2 S; C8 H16 N2 O4	204.118	4.144	1.90796e+06	1.83264e+06	2.1297e+06	2.69062e+06	3.41189e+06	669837	1.73129e+06	1.99703e+06	610919	3.75224e+06	3.67662e+06	1.28318e+06	4.03128e+06	5.71927e+06	3.03924e+06	1.89736e+06	3.10559e+06	2.34328e+06
Compound766	Xanthurenic acid	C10 H7 N O4	205.038	3.622	36467.4	75471.1	178028	769069	470086	123825	56815.2	84044.6	78876.1	44815.1	2.79378e+06	13027.4	316124	303789	910146	979654	1.45929e+06	275354
Compound773	3-Oxalomalic acid	C6 H6 O8	206.007	3.427	157895	157650	401548	251007	410347	130327	68449.5	143001	80316.7	2.14987e+06	694578	653513	377104	1.55193e+06	307048	1.02482e+06	401167	452935
Compound775	GLY-MET	C7 H14 N2 O3 S	206.072	10.099	16557.5	16223.4	42139.4	2314.76	39155.4	10353.3	13378.3	98810.9	11236.2	24104.7	45187	1938.23	21223.1	96763.8	30305.2	4462.74	2453.31	2184.03
Compound777	Threonylserine	C7 H14 N2 O5	206.09	3.577	780103	338867	240742	329287	545515	87050.2	341511	417459	76295.6	477314	302684	108747	472676	1.44548e+06	407818	224036	312803	219249
Compound780	4-(2-Aminophenyl)-2,4-dioxobutanoic acid	C10 H9 N O4	207.052	12.312	3.75099e+06	1.48375e+06	5.35634e+07	5.78079e+06	2.77019e+06	710931	4.76716e+06	215056	681903	8.6144e+06	6.18243e+06	1.46688e+06	4.19994e+07	1.93372e+07	1.32262e+07	5.23288e+06	9.35305e+06	5.32479e+06
Compound784	246I1D7TDL	C13 H21 N O	207.162	16.714	46148.5	43655.3	125362	49179.6	95807.7	34589.4	22005.5	29688	17183.8	178302	35930.9	418722	111166	112886	40067.3	39747.7	28361.6	53308.6
Compound790	methyl isoquinoline-3-carboxylate	C11 H9 N O2	209.043	4.313	1.35195e+06	1.00886e+06	500882	222044	784787	1.06996e+06	985103	1.47724e+06	808807	1.69079e+06	734532	367516	330935	665117	314402	843784	301275	488914
Compound798	Hept-2-ulose	C7 H14 O7	210.073	3.92	180479	136035	350147	924215	297352	134539	173017	120209	148002	161457	2.30514e+06	83779.8	539387	1.40596e+06	838129	1.11385e+06	2.08891e+06	469525
Compound803	3-(2-methylpropyl)-octahydropyrrolo[1,2-a]pyrazine-1,4-dione	C11 H18 N2 O2	210.137	4.647	252980	89530	63010.5	19837.6	36927.4	125858	64045.6	58967.5	99299.3	84565	56840.6	111868	69931.1	85960.2	34211.7	55206.8	29452.7	22450.6
Compound804	5-Methyl-2-octyl-3(2H)-furanone	C13 H22 O2	210.162	17.928	210579	737157	966846	1.59184e+06	845044	238410	80618.3	131639	70566.9	1.70815e+06	512047	2.48659e+06	330990	458079	960768	387638	606857	515723
Compound805	Methyldopa	C10 H13 N O4	211.084	4.102	81906	37751.9	313939	381358	159726	42568.9	53782.4	62504.9	27014.2	162220	407930	124598	356298	287574	293466	315977	413375	245963
Compound806	Zalcitabine	C9 H13 N3 O3	211.096	4.888	31963.7	36609	98119.9	62555.8	74197.6	28038.4	47224.7	26916.4	15223.3	169963	50991.2	43742.2	104244	246639	96485.9	97335.1	417277	155480
Compound810	Pro-Pro	C10 H16 N2 O3	212.116	9.915	81687.8	63584.2	333919	84861.3	351101	218122	163996	206291	306793	314274	3.29237e+06	19446.6	148728	461174	241708	236577	234439	81807.2
Compound813	Brivaracetam	C11 H20 N2 O2	212.152	16.874	8.25934e+06	7.60747e+06	160894	199718	316601	5.92879e+06	4.0585e+06	3.74513e+06	3.89146e+06	61650.3	39635.6	151414	189763	170212	46274.3	109285	130917	472689
Compound815	2,6-Di-iso-propylnaphthalene	C16 H20	212.156	17.539	943573	847651	1.57597e+06	256496	2.68101e+06	34576.4	599256	27864.3	47665.7	484839	175478	41799.9	1.63928e+06	659425	122002	173812	45959.6	91653.7
Compound816	YQ2978400	C13 H24 O2	212.178	13.58	31265.9	30037.4	63080.6	57071.7	61814.2	15598.7	15122.6	23272.7	14395.8	48247.5	47756.1	21186.7	51911.8	446133	215383	923512	415711	249755
Compound821	4-[5-(Trifluoromethyl)-1H-pyrazol-3-yl]pyridine	C9 H6 F3 N3	213.051	3.571	142139	50109.7	1.42033e+06	209154	299040	13691.5	32095	15125	18081.9	499836	34741.2	100954	2.30644e+06	972209	86809.2	243796	99690.6	124484
Compound822	Baclofen	C10 H12 Cl N O2	213.056	14.165	214540	201190	221427	1.30951e+06	228870	99109.6	28960.9	59319	76229.5	107637	288337	1.66336e+06	215850	204728	142784	184413	830297	603401
Compound825	C7-HSL	C11 H19 N O3	213.136	15.227	104949	29688.5	331494	956531	137903	143692	91521.4	23724.4	50623.5	104608	458460	55722.3	562948	205703	324365	1.65368e+06	694284	648567
Compound830	(S)-ACPA	C8 H10 N2 O5	214.06	5.593	90573.6	88792.2	158131	16376.3	109043	6120.19	14106	8601.36	5043.01	2.41362e+06	11487.7	9203.22	149865	153220	23741	39942.1	44238.2	11666.4
Compound833	1-(beta-D-Ribofuranosyl)-1,2-dihydropyrimidine	C9 H14 N2 O4	214.095	5.387	815778	272270	211765	279995	171829	117455	93325.2	136506	69787.9	273199	452496	130087	434177	602926	238082	323287	414005	267672
Compound835	Val-pro	C10 H18 N2 O3	214.131	5.394	2.72369e+06	1.63926e+06	3.53576e+06	1.31015e+06	2.39553e+06	419410	524191	1.16559e+06	302192	1.94973e+06	2.09213e+06	155744	2.7888e+06	9.33445e+06	1.04379e+06	1.11247e+06	1.02567e+06	910838
Compound839	Desthiobiotin	C10 H18 N2 O3	214.132	4.221	1.92874e+06	1.20932e+06	3.40929e+06	1.62593e+06	2.812e+06	538163	1.01808e+06	1.06723e+06	520120	3.98466e+06	2.68582e+06	822078	6.65681e+06	1.42203e+07	2.58843e+06	1.35722e+06	1.6452e+06	1.183e+06
Compound841	4-nitro-6-oxohepta-2,4-dienedioic acid	C7 H5 N O7	215.007	3.355	52181.7	37898.6	194728	157706	168920	32544.8	3473.6	22310.3	22479.1	1.1737e+06	160711	766749	210550	605666	95959.3	420196	262634	237409
Compound856	6-(4-methoxyphenyl)pyrimidine-2,4-diamine	C11 H12 N4 O	216.097	4.653	167605	79612.1	151703	1.45201e+06	253263	124889	89680	46070.8	125139	122559	716353	369073	104631	172945	163447	455741	242218	2.43156e+06
Compound860	thr-pro	C9 H16 N2 O4	216.111	4.057	904210	606245	4.96274e+06	1.5102e+06	2.70979e+06	423417	390584	643437	345722	8.32383e+06	2.7087e+06	1.06273e+06	5.9796e+06	1.41439e+07	2.30038e+06	3.69841e+06	1.85496e+06	1.13178e+06
Compound861	ACETYL ARGININE	C8 H16 N4 O3	216.122	4.058	71960.3	66657.5	734500	1.10976e+06	720943	96491.4	321446	47496.4	62266.2	280304	1.31233e+06	154960	819289	612395	1.2342e+06	713097	1.59653e+06	734264
Compound864	Valylvaline	C10 H20 N2 O3	216.147	4.602	230656	256265	63759.2	109822	258965	20895.7	134820	310165	68757.6	219905	154185	128613	498740	1.33041e+06	195322	144331	689938	297782
Compound868	L-Alanyl-L-glutamine	C8 H15 N3 O4	217.106	3.733	497463	249919	54209.6	44985.1	60304.7	52337.6	249510	305973	27444.2	47771.4	165885	48826.2	238850	417549	34908.8	44674.7	52683.6	33206.2
Compound870	propionylcarnitine	C10 H19 N O4	217.131	5.396	412791	203050	233720	97057.5	195735	238679	102833	243559	315441	589521	160003	107932	1.076e+06	245541	48457.6	126281	122142	84849
Compound872	b-Ala-Lys	C9 H19 N3 O3	217.142	3.512	433712	104739	117554	108120	127909	53116.1	74379.6	287442	23948	154580	72443.1	151880	370544	1.01239e+06	131127	127607	160350	141159
Compound879	2-(3,5-dimethyl-1H-pyrazol-4-yl)-3-nitropyridine	C10 H10 N4 O2	218.075	3.441	1.34565e+06	767512	413315	674850	701974	716724	621198	1.39561e+06	489496	1.37288e+06	1.32034e+06	904355	269519	871089	780341	1.55385e+06	1.29569e+06	1.4769e+06
Compound880	Seryl-4-hydroxyproline	C8 H14 N2 O5	218.09	4.684	393160	326368	492912	263371	128812	97531.4	208292	336872	79339.5	469384	265198	273461	285421	482633	304936	336900	749079	235646
Compound883	Ala-Glu	C8 H14 N2 O5; C10 H19 O P S	218.09	4.154	1.08083e+06	668782	805535	1.1285e+06	1.08106e+06	342294	606583	597413	276140	1.10456e+06	1.35562e+06	1.46968e+06	1.48649e+06	1.66955e+06	1.17259e+06	1.20675e+06	1.5183e+06	1.1149e+06
Compound884	2-hydroxysebacic acid	C10 H18 O5	218.115	13.53	52415.7	15963.3	186706	144345	24492.2	37090.3	49009.7	6975.69	42465.4	94867	92572.9	28212.8	73407.2	103452	43928.9	85837.7	789192	125595
Compound885	Ser-Leu	C9 H18 N2 O4	218.126	10.807	1.38418e+06	1.74573e+06	475192	348009	994355	304356	1.53717e+06	1.51849e+06	313141	1.47495e+06	805199	266778	1.5088e+06	1.93247e+06	634007	519606	682344	797787
Compound886	Valylthreonine	C9 H18 N2 O4	218.126	4.167	2.77295e+06	1.76622e+06	1.57629e+06	2.10429e+06	2.8189e+06	558339	1.69985e+06	1.81291e+06	358587	2.0866e+06	3.72974e+06	1.25573e+06	4.37088e+06	4.85785e+06	2.48767e+06	1.70919e+06	3.55356e+06	3.2859e+06
Compound890	O-(3-Carboxypropanoyl)homoserine	C8 H13 N O6	219.074	4.131	46700.2	43166.9	163616	188239	143067	33657.5	39517.3	27387.2	41964.6	225489	405801	57366.9	182842	295585	224111	274842	225317	69364.5
Compound892	D-PANTOTHENIC ACID	C9 H17 N O5	219.11	10.172	376135	224939	161944	62806.4	327642	150517	262824	443440	94885.3	297726	50401.3	11820.7	461007	1.07302e+06	113437	98784	69002.4	19213.1
Compound898	2-(4-chlorophenoxy)pyridin-3-amine	C7 H14 N2 P2 S; C11 H9 Cl N2 O	220.043	3.552	112308	107656	222959	1.4259e+06	362727	127647	51092.8	72928.9	99368.5	202346	1.22831e+06	59572.6	1.22273e+06	1.44017e+06	1.50122e+06	2.39417e+06	1.56836e+06	661161
Compound900	ala-met	C8 H16 N2 O3 S	220.088	4.195	108026	78011.6	391424	321386	117438	28559.1	140364	141130	32873.2	166449	140178	109871	185077	263521	175520	136243	99408	67235.2
Compound902	thr-thr	C8 H16 N2 O5	220.106	3.722	514489	411862	231318	213098	641431	56159.9	458277	408809	72343.1	393571	190120	111756	552466	1.47904e+06	221760	205023	220795	170506
Compound903	2,6-Di-tert-butylbenzoquinone	C14 H20 O2	220.146	17.205	240758	149569	347598	300298	122642	54452.3	77458.5	70869	70733	256250	231619	126027	363412	467714	56406	440258	250015	898482
Compound906	2-Acetamido-2-deoxy-L-mannose	C8 H15 N O6	221.09	3.747	2.70057e+06	1.4049e+06	7.02207e+06	2.28771e+06	1.7375e+06	484338	1.33143e+06	1.06041e+06	437554	5.73497e+06	401894	1.6268e+06	1.55947e+07	3.578e+06	2.2844e+06	1.18067e+06	1.20179e+06	800092
Compound912	beta-D-Ethyl glucuronide	C8 H14 O7	222.074	3.744	136679	147422	364054	1.58866e+06	1.20901e+06	187251	112468	89226.9	201583	276770	2.50358e+06	247928	613052	1.2652e+06	1.46362e+06	1.51825e+06	1.38317e+06	1.09563e+06
Compound913	Gly-Phe	C11 H14 N2 O3	222.1	11.062	2.414e+06	2.49981e+06	486222	348751	1.15804e+06	470017	1.74001e+06	3.06456e+06	707612	881690	1.04485e+06	246026	4.47936e+06	6.83085e+06	1.75892e+06	442544	965889	414979
Compound920	N-Acetyl-D-glucosaminitol	C8 H17 N O6	223.105	3.844	105172	69019.5	450985	252899	551567	61069.7	37919.9	51732.7	88010.2	1.76152e+06	224890	733278	255329	280089	241674	162341	370182	358168
Compound927	2-[4-(3-Amino-2-hydroxypropoxy)phenyl]acetamide	C11 H16 N2 O3	224.113	4.218	568482	364496	59884.1	57540.6	181003	58326.7	570944	482892	62172.1	117533	121011	132708	288696	237913	131024	73560.5	127641	65188.2
Compound928	N,N'-Dicyclohexylurea	C13 H24 N2 O	224.188	18.32	4.00567e+07	2.09575e+07	136417	708883	170165	5.94226e+07	2.63998e+07	3.09457e+07	2.41741e+07	314559	333980	1.03667e+06	283960	593878	231928	544010	2.23781e+06	1.2151e+06
Compound929	(E)-Furazolidone	C8 H7 N3 O5	225.038	4.218	1.01493e+06	639233	301608	187684	500301	538082	488034	596221	419710	1.3197e+06	288616	398774	159395	355491	174319	488194	222708	371421
Compound945	porphobilinogen	C10 H14 N2 O4; C6 H10 N8 O2;	226.095	4.161	1.50412e+06	1.28756e+06	729156	775899	670311	502188	1.25731e+06	1.46871e+06	415671	666815	1.14453e+06	300176	1.95035e+06	1.48652e+06	671308	479376	1.00954e+06	786894
Compound946	L-Carnosine	C9 H14 N4 O3	226.106	3.486	472081	272313	155539	93942.7	145982	154855	222942	255056	84618.4	404959	228038	91547.5	264904	822350	266082	134230	248669	86199.8
Compound948	(8E,15Z)-1,8,15-Heptadecatriene-11,13-diyne	C17 H22	226.172	17.485	326293	221164	522722	114093	644822	28456.3	468779	25829.1	28913.3	221980	38341.7	38746.9	524021	325219	107326	131970	24123.4	73539.1
Compound950	2'-Deoxycytidine	C9 H13 N3 O4	227.09	5.295	271551	131458	2.59531e+06	61217.2	720170	23967.5	46350.1	201354	53208.9	7.15525e+06	140147	839725	157811	4.3144e+06	490877	371324	66511	76682.9
Compound952	4564	C12 H18 Cl N O	227.109	10.171	163622	103224	53657.4	10871.8	33600.2	80692.8	101504	247066	66450.3	38554.1	19202.7	10749.3	89361.6	169565	64244.1	26363.8	17005.8	21292.3
Compound954	Cyprodenate	C13 H25 N O2	227.188	17.888	1.74501e+06	5.76545e+06	6.38067e+06	1.29828e+07	9.98242e+06	2.08741e+06	853213	1.28072e+06	1.0046e+06	1.137e+07	1.4723e+07	1.76164e+07	4.42767e+06	2.67469e+06	6.38103e+06	5.77883e+06	7.54355e+06	9.79287e+06
Compound959	Pro-Hyp	C10 H16 N2 O4	228.11	11.098	1.77909e+06	1.34718e+06	394821	123027	465293	662738	1.39838e+06	2.19671e+06	583598	1.09116e+06	1.36411e+06	191970	1.44235e+06	1.14017e+06	180217	1.12247e+06	738998	393359
Compound961	Tetraacetylethylenediamine	C10 H16 N2 O4	228.111	9.947	56680.1	44650.1	56629.9	127192	60965.2	94345.3	74510.7	632159	112584	132719	410996	32565.3	64404.4	87099.6	109029	84485.4	206678	98089.3
Compound965	Prolylleucine	C11 H20 N2 O3	228.147	5.369	6.32711e+06	5.25344e+06	5.52593e+06	1.29611e+07	8.2878e+06	2.6005e+06	2.3627e+06	4.18624e+06	2.40531e+06	4.20682e+06	1.91721e+07	332542	1.64202e+07	1.09186e+07	1.59026e+07	1.57192e+07	2.54744e+07	6.66004e+06
Compound970	asn-pro	C9 H15 N3 O4	229.106	4.092	338896	220440	912845	923778	698397	192897	149215	175771	162804	1.04627e+06	2.6053e+06	487035	1.49539e+06	911837	614936	895797	2.06038e+06	1.0403e+06
Compound971	N-{3-[(4-Acetamidobutyl)amino]propyl}acetamide	C11 H23 N3 O2	229.179	5.316	235099	135556	1.6006e+06	1.28956e+06	275344	8478.15	168245	16240.4	8188.1	296703	52307.3	18950.5	3.0186e+06	305610	163430	176489	87167.5	59751.8
Compound979	Aspartyl-L-proline	C9 H14 N2 O5	230.09	5.212	152440	111494	419713	951096	910107	59921.7	39546.6	53511.6	60110.6	1.63099e+06	721051	1.21942e+06	413219	679725	189982	1.02718e+06	564407	1.09152e+06
Compound981	1-methyl-1,2,3,4-tetrahydro-beta-carboline-3-carboxylic acid	C13 H14 N2 O2	230.105	12.686	105469	80652	624910	680612	516166	67470.6	187371	28395.6	89664.5	137884	555082	71075.7	630989	375218	565434	408886	644442	264493
Compound983	tert-Butyl N-[1-(aminocarbonyl)-3-methylbutyl]carbamate	C11 H22 N2 O3	230.163	11.208	1.06413e+07	1.45201e+07	2.73804e+06	4.10755e+06	3.8564e+06	1.62728e+06	1.74418e+07	3.36269e+06	3.69555e+06	9.79738e+06	3.0455e+06	4.16168e+06	1.17119e+07	8.03353e+06	3.98269e+06	5.8201e+06	5.99366e+06	1.83081e+06
Compound987	asn-val	C9 H17 N3 O4	231.121	10.171	60213.7	34233.8	178224	12097.2	64822.7	52727.5	54209.2	123223	46225.8	120706	136700	3984.71	109406	207132	98972	50881	30880.3	7412.04
Compound988	N-Suberoylglycine	C9 H17 N3 O4; C10 H17 N O5;	231.122	4.195	1.00622e+06	498453	1.51996e+06	406435	504022	280452	498089	676898	163588	1.83686e+06	761942	312027	1.30131e+06	1.39396e+06	456701	554513	704415	644876
Compound990	Gly-Arg	C8 H17 N5 O3	231.133	3.494	1.62489e+06	520314	1.46729e+06	298472	633759	111271	410968	826312	159526	1.07761e+06	184400	360384	1.68421e+06	4.875e+06	854970	601522	270474	268124
Compound991	N-(tert-Butoxycarbonyl)-L-leucine	C11 H21 N O4	231.147	11.312	441405	307221	528152	230013	603392	153956	269843	621639	247896	1.0115e+06	183427	174212	1.3987e+06	951135	178865	434992	315183	303318
Compound998	Boc-Asn-OhN-acetyl-LL-2,6-diaminopimelic acid	C9 H16 N2 O5	232.106	5.438	529787	271842	265453	137912	227192	114608	147852	415083	100010	396382	451280	107772	198054	437878	140124	177224	231234	175841
Compound999	N-(3-Carboxypropyl)glutamineBoc-Asn-OhThreonyl-4-hydroxyproline	C9 H16 N2 O5	232.107	4.195	511730	375195	718886	887911	523477	186084	317501	406036	175896	841154	1.2057e+06	473075	855230	1.1648e+06	810579	560464	791831	657667
Compound1000	Threonylleucine	C10 H20 N2 O4	232.142	10.022	71877.9	95925.3	63284.2	12823.8	108989	177299	140105	460112	141903	67655.8	444545	21001.1	113462	171437	117986	65244.5	46397.8	35320.4
Compound1001	mebutamateThreonylleucine	C10 H20 N2 O4	232.142	11.05	4.23564e+06	5.04192e+06	2.65681e+06	5.20048e+06	5.2906e+06	3.70696e+06	5.50157e+06	5.42833e+06	5.10434e+06	4.99367e+06	7.1693e+06	2.78716e+06	5.3489e+06	4.99822e+06	6.10568e+06	5.99336e+06	9.48001e+06	8.78355e+06
Compound1005	thr-asn	C10 H20 N O P S; C8 H15 N3 O5	233.101	3.607	627920	259751	309707	350338	381881	93825.2	239624	251672	98978.2	581006	639867	232230	663065	1.25106e+06	325275	381348	561192	388366
Compound1006	hexahomomethionine	C11 H23 N O2 S	233.145	10.887	527542	897607	1.16697e+06	1.31983e+06	706920	377191	1.15145e+06	470677	576606	679300	1.17607e+06	231520	1.96488e+06	859566	2.26681e+06	2.24268e+06	2.85669e+06	1.02861e+06
Compound1010	glu-ser	C4 H10 N8 O4; C8 H14 N2 O6	234.085	3.699	319505	247429	287313	464979	611052	98757.7	145560	162042	98814.7	527443	308597	1.6824e+06	374151	1.1177e+06	296314	480872	968517	791603
Compound1012	2,6-di-tert-butyl-4-ethylphenol	C16 H26 O	234.198	16.758	767018	261161	2.09402e+06	311774	1.90358e+06	343517	388639	260530	164985	1.58727e+06	3.94082e+06	98108.8	1.41927e+06	1.36878e+06	991161	1.12241e+06	654982	565926
Compound1013	p-dimethylinamyl benzoate	C14 H21 N O2	235.157	5.291	36392.7	26711.1	66766.8	47977.9	80213.4	23502.4	18729.5	28580.9	22779.3	193140	83006.6	71342	696543	331409	45766.7	60427.3	59971.9	39935.8
Compound1016	6,7,8-trimethoxy-2H-chromen-2-one	C12 H12 O5	236.062	3.197	12295.3	17315.6	285505	89655.4	270171	2391.9	4563.23	7314.35	1910.86	102764	143722	47315.2	299933	710425	116116	234555	144990	82357.7
Compound1020	N-[3-(2-Amino-5-methoxyphenyl)-3-oxopropyl]acetamide	C6 H17 N6 O2 P; C12 H16 N2 O3	236.116	11.045	1.06483e+06	1.14144e+06	400377	694971	342712	301000	1.65767e+06	927388	472536	613490	601390	179110	777308	417458	642428	408516	955043	366378
Compound1021	DL-Ala-DL-PheN-[3-(2-Amino-5-methoxyphenyl)-3-oxopropyl]acetamide	C12 H16 N2 O3	236.116	11.639	1.3956e+06	1.91177e+06	574183	1.08659e+06	1.19672e+06	479816	2.48091e+06	1.63193e+06	491616	1.00041e+06	1.82012e+06	348866	2.90766e+06	1.63672e+06	1.70329e+06	1.64742e+06	2.04886e+06	1.29224e+06
Compound1022	fructosylglycine	C8 H15 N O7	237.084	4.12	13911.2	12223.7	78097.8	137308	78776.5	20923.8	28295.9	18612.8	20863.2	74943.8	268931	12440.4	176789	150380	157733	266444	99851.8	38229.2
Compound1024	Gly-Tyr	C11 H14 N2 O4	238.095	10.501	1.48688e+06	1.45712e+06	1.91688e+06	213337	1.60702e+06	364126	764807	1.33181e+06	432055	920438	937131	115275	1.67113e+06	4.07182e+06	934641	612027	279735	270505
Compound1032	L-Cystine	C6 H12 N2 O4 S2	240.028	3.328	10043.4	18662.8	313572	31625	138025	1906.13	2183.53	1565.01	1460.31	7342.6	20391.3	4067.71	298016	106409	111693	51998	18275.8	4107.07
Compound1036	2-(Cyclohexylmethylidene)-1,2,3,4-tetrahydronaphthalen-1-one	C17 H20 O	240.147	4.114	68660.1	102485	496397	1.29859e+06	503631	134404	81851.5	67453.1	153767	308952	1.50405e+06	270469	474083	997103	1.41125e+06	1.01048e+06	1.919e+06	1.77913e+06
Compound1040	3,3',5,5'-Tetramethylbenzidine	C16 H20 N2	240.166	19.644	3.32044e+06	8.56883e+06	49401.6	45203.4	61252.6	4.08373e+06	4.85422e+06	6.088e+06	3.58512e+06	49316.4	28580.5	40792	61461.1	71686.9	34735	35216.6	227170	34903.6
Compound1046	MFCD08277025	C12 H19 N O4	241.131	14.041	26891.6	17312.7	56853.4	82457.9	182558	22765	14848.9	25089.2	15778.9	115301	144735	78076.5	36368.4	155412	42696	809550	409430	4.03245e+06
Compound1047	Valeroidine	C13 H23 N O3	241.169	19.656	388240	842516	56326.6	51539.9	69838.7	459581	370119	868664	362686	48391.4	32586.8	46510.1	70076.5	81735.7	39604	40153.1	27606.5	38521.8
Compound1050	Thymidine	C10 H14 N2 O5	242.09	4.193	309600	127289	1.71977e+06	94332.9	917672	13184.7	16547	220986	37222.3	7.84192e+06	121100	800475	1.12732e+06	3.08697e+06	295015	222784	31144.5	37919.8
Compound1052	(R)-Equol	C15 H14 O3	242.094	13.971	22184.2	29662.3	107051	404534	78730.9	18055.9	12356.8	20546.1	13130.6	36240.3	81600.5	18494	527743	177256	72886.2	619777	831604	870740
Compound1053	3125	C12 H20 O P2; C9 H14 N4 O4	242.101	3.508	284670	78675.7	219400	786174	293932	73394.4	85918.7	105761	60001.6	294694	671667	179753	377593	900715	628261	634876	1.06558e+06	382686
Compound1063	2-Fluoro-6-(4-methoxyphenoxy)benzonitrile	C14 H10 F N O2	243.072	3.754	409036	325419	2.25594e+06	1.17199e+06	616539	211353	231803	410314	174758	1.10132e+06	809728	535592	5.79674e+06	1.15501e+06	1.106e+06	577622	1.08945e+06	586825
Compound1064	Cytidine	C9 H13 N3 O5	243.085	4.096	383914	1.22624e+06	333419	334652	566008	520596	400388	449764	629070	1.53765e+06	395905	288105	577404	374175	287420	414120	284635	404777
Compound1066	pro-gln	C10 H17 N3 O4	243.122	4.15	413468	371722	1.46308e+06	377106	625435	220201	216009	408340	179142	1.87589e+06	2.16482e+06	460135	2.10665e+06	3.74737e+06	981738	1.54517e+06	1.04821e+06	471803
Compound1067	Lys-Pro	C11 H21 N3 O3	243.158	3.499	61991.1	26892	387289	83242.8	115953	14982.5	16963.9	21608.9	21757.4	441393	89114.3	78657.6	357958	1.15776e+06	73375.4	143042	74929.6	52516.1
Compound1069	N-Undecanoylglycine	C13 H25 N O3	243.183	16.718	44300.4	216685	133677	143731	172451	63470.2	36811.1	42301	28998.7	757623	91590.5	3.61462e+06	1.11135e+06	127343	44568.1	137061	110366	318833
Compound1076	NP-000615	C14 H12 O4	244.07	4.617	491490	1.06948e+06	309556	319159	63243.2	390329	309085	870430	318527	947919	310695	341962	936051	426629	814846	542545	399497	533959
Compound1077	Indole-3-acryloylglycine	C13 H12 N2 O3	244.084	11.196	560431	478867	121554	77355.8	100414	176383	437276	192921	132365	154074	258808	57849.9	469964	333713	143430	111681	181022	144619
Compound1078	hexahydro-2-oxo-1h-thieno(3,4-d)imidazole-4-pentanoic acid	C10 H16 N2 O3 S	244.088	14.549	251705	234850	66951.1	51401.3	391154	18450	50306.4	18895	15788.3	51809.9	50860.8	27802.5	651275	59049	202787	44757	36228.1	29565.6
Compound1079	(2R,3S,4S,5R,6R)-2-(hydroxymethyl)-6-(propan-2-yloxy)oxane-3,4,5-triol	C9 H18 O6	244.092	4.218	799721	1.42535e+06	1.56857e+06	721477	2.03006e+06	858187	715472	1.61285e+06	861905	957453	1.91342e+06	74501.1	1.90442e+06	710430	745556	428561	417331	247847
Compound1080	1-[(3,5-dimethylisoxazol-4-yl)sulfonyl]piperidine	C10 H16 N2 O3 S	244.092	4.656	389008	913422	604769	264187	880333	490341	375583	922335	462828	443063	1.15961e+06	41333.9	1.26259e+06	681928	348807	201973	151335	135275
Compound1085	Leucylasparagine	C10 H19 N3 O4; C12 H24 N P S	245.137	4.184	1.94562e+06	1.37304e+06	1.45011e+06	2.93658e+06	2.62397e+06	676151	1.355e+06	1.59588e+06	622280	1.52361e+06	3.38814e+06	1.00716e+06	3.5316e+06	3.68288e+06	2.72288e+06	1.66812e+06	3.40766e+06	2.9068e+06
Compound1086	S-3-oxodecanoyl cysteamine	C12 H23 N O2 S	245.145	16.715	2.58744e+06	5.26475e+06	1.88858e+06	37449.1	108026	166498	514128	984486	115155	141729	132768	35108.6	3.60811e+06	4.01042e+06	450948	33284.8	46912.3	27225.4
Compound1087	arg-ala	C9 H19 N5 O3	245.149	3.499	455214	163691	297134	184567	162809	59730.5	167654	307580	59929.2	731881	123113	469489	886699	1.46367e+06	496372	187052	246468	143293
Compound1088	Val-lys	C11 H23 N3 O3	245.174	9.907	92245.1	49031.8	138570	59645.9	157885	60243.9	50770.2	289718	39712.9	250334	96100.5	61373.6	158875	535089	167291	100662	64048.8	77114.7
Compound1090	Lysylvaline	C11 H23 N3 O3	245.174	4.085	1.08635e+06	568770	544914	336034	362947	257811	487870	772382	266677	1.09348e+06	306077	371947	1.59263e+06	1.44799e+06	716239	272934	421146	254213
Compound1096	Dihydrouridine	C9 H14 N2 O6	246.085	4.118	20800.3	19511.3	265457	619667	241272	42680.1	32823.3	21818.3	33164.4	266013	782053	51858.2	270394	385903	463200	511126	794785	454621
Compound1099	met-pro	C10 H18 N2 O3 S	246.104	10.463	393237	245256	339877	90706.2	415627	127062	152493	697902	97338.8	347747	229708	23436.7	577266	2.56594e+06	287819	108802	105831	20946
Compound1102	asp-leu	C10 H18 N2 O5	246.121	11.129	1.20412e+07	9.97019e+06	1.91319e+06	3.38924e+06	3.17351e+06	2.21357e+06	8.35993e+06	9.69744e+06	4.33889e+06	2.24515e+06	2.864e+06	799261	4.50774e+06	4.80783e+06	2.03824e+06	3.44118e+06	5.20984e+06	3.71646e+06
Compound1103	2,4-Diacetamido-2,4,6-trideoxy-alpha-D-mannopyranose	C10 H18 N2 O5	246.121	4.645	432679	313250	71548.1	162048	322755	151591	263287	372988	118898	247110	398602	836126	776635	1.26617e+06	432545	116910	118254	164566
Compound1105	NP-006656	C12 H22 O4; C10 H18 N2 O5	246.121	4.161	1.50796e+06	894959	1.0309e+06	2.64048e+06	1.74535e+06	536118	993648	959045	431526	1.76323e+06	1.65497e+06	1.14319e+06	1.72244e+06	3.71517e+06	1.96179e+06	1.58605e+06	2.7505e+06	1.96712e+06
Compound1107	geroquinol	C16 H22 O2	246.161	17.572	785840	224202	735454	67113.5	1.73482e+06	81801.8	446730	51486.9	26388.9	458734	98210.8	76649.5	590940	387814	93390.2	116467	99369	164918
Compound1111	Threonylglutamine	C9 H17 N3 O5	247.116	4.09	96443.9	72753	66880.8	87058.9	89549	60489.5	51776.3	126328	80033	140437	164169	62728.8	311055	197795	159359	106981	146809	74967.2
Compound1113	lys-thr	C10 H21 N3 O4	247.153	3.494	134143	76921	47440.3	36204.6	38856.6	55070.1	61927.1	138836	56326.4	109257	44092.1	8919.94	54553.9	177128	36326.8	44520.5	44536.3	32242.1
Compound1122	glu-thr	C9 H16 N2 O6; C4 H13 N10 O P; C5 H13 Cl N10	248.101	4.144	656767	353185	879308	1.50339e+06	1.17704e+06	183653	259707	291302	153900	1.54572e+06	678602	1.65244e+06	1.07389e+06	2.28665e+06	599605	1.08972e+06	1.19687e+06	1.44463e+06
Compound1123	Val-Met	C10 H20 N2 O3 S; C18 H16 O	248.119	10.811	623555	793132	117143	163106	460982	157334	860384	637444	252501	1.01649e+06	473251	225151	1.05272e+06	859554	538137	347951	725118	399125
Compound1128	1-Deoxy-1-(4-morpholinyl)-alpha-D-fructofuranose	C10 H19 N O6	249.121	4.099	91004	46679.8	1.27873e+06	169262	223775	46733.5	65670	38616.8	48922.4	198933	170694	89977.2	973638	519937	255098	125166	112407	71686.9
Compound1142	2'-Deoxyadenosine	C10 H13 N5 O3	251.102	5.472	1.48962e+06	451040	300074	51599.6	204155	112529	174546	650569	181943	7.53849e+06	172831	1.71347e+06	318554	1.25407e+06	130029	176110	65652	108092
Compound1148	2'-Deoxyinosine	C10 H12 N4 O4	252.085	5.49	26729.1	99900	518928	1.78297e+06	963053	35049.6	356566	192397	56838.9	146551	174184	335790	359222	1.90843e+06	298026	4.31569e+06	96356.8	40484.1
Compound1150	2'-Deoxyinosine2'-Deoxyinosine	C4 H13 N8 O3 P; C10 H12 N4 O4	252.086	4.174	533550	254786	1.78644e+06	2.03726e+06	1.33167e+06	57294.2	220536	291251	80302.3	2.84357e+06	339606	742305	1.83379e+06	2.93287e+06	569118	3.26626e+06	289053	113776
Compound1153	Ala-Tyr	C12 H16 N2 O4	252.111	11.455	1.0263e+06	1.71815e+06	416432	1.07664e+06	1.38628e+06	567455	1.08289e+06	1.07834e+06	382622	1.0393e+06	1.50608e+06	295936	1.37473e+06	2.20706e+06	910864	595066	1.28958e+06	868878
Compound1157	(Z)-Isoambrettolide	C16 H28 O2	252.208	16.734	1.93138e+06	556402	4.74295e+06	815144	4.80775e+06	828834	900573	672280	389126	3.89881e+06	8.8315e+06	137514	2.54796e+06	3.7452e+06	2.72469e+06	2.92358e+06	1.79607e+06	1.16643e+06
Compound1163	Daidzein	C15 H10 O4	254.057	15.352	2.1745e+06	919795	870714	2.12745e+06	1.38304e+06	216306	1.76149e+06	486624	246878	453311	670909	138216	3.58264e+06	1.89595e+06	880680	1.57633e+06	2.62493e+06	1.46904e+06
Compound1168	3-O-beta-D-galactosyl-sn-glycerol	C9 H18 O8	254.1	3.808	326863	133736	3.40204e+06	3.50209e+06	2.03536e+06	382969	326656	255037	289311	1.72819e+06	1.52484e+06	249275	2.01901e+06	2.68184e+06	2.18163e+06	1.86737e+06	2.20465e+06	2.33538e+06
Compound1169	Eslicarbazepine	C15 H14 N2 O2	254.105	15.678	33975.5	32798.3	58927.1	102398	109413	23265.7	31129.4	30392.1	50979	693598	39575.6	1.25631e+06	80182	73381.8	40410.6	165559	98105.6	158023
Compound1171	val-hisHomoanserine	C11 H18 N4 O3	254.138	4.107	1.32392e+06	640609	715101	730947	612902	571835	766661	1.26745e+06	473128	959060	2.96367e+06	536825	1.92206e+06	2.17482e+06	1.24784e+06	870881	1.79045e+06	1.0921e+06
Compound1172	Homoanserine	C11 H18 N4 O3	254.138	3.738	123510	114356	16278.9	15082.3	56282.9	19279	157403	112514	17933.1	42971.8	69047.5	5590.55	73118.1	226552	44646.7	25117.5	55804.2	10204.6
Compound1177	HC Blue No. 1	C11 H17 N3 O4	255.122	4.095	225985	99874.4	321578	641444	339629	153630	134016	120266	81419.7	341568	533353	235367	800666	574439	431993	442885	489019	365636
Compound1182	(5R)-5-[(1R)-1,2-Dihydroxyethyl]-4-hydroxy-2-oxo-2,5-dihydro-3-furanyl hydrogen sulfate	C6 H8 O9 S	255.989	4.139	41087.1	34371.7	203032	284243	665603	15855.7	28658.5	48507.3	25060.2	644581	267032	544999	228378	407522	206217	139065	9.6512e+06	1.10951e+06
Compound1187	2-Ammonio-4-{4-[(2S)-2-ammonio-2-carboxylatoethyl]-1H-imidazol-2-yl}butanoate	C10 H16 N4 O4	256.117	3.505	271863	146128	131563	54553.9	74328.5	65068.2	90453.2	182783	66100.2	457160	110824	62302.5	151147	776317	83220.1	98830.5	70436	76801.1
Compound1188	1-(9H-beta-Carbolin-1-yl)-1,4-butanediol	C15 H16 N2 O2	256.121	14.883	26792.3	20476.1	51874.6	1.48637e+06	448076	21227.6	18936.9	23258.1	17875.7	520128	369949	33089.5	35351.1	70923.4	39318.4	8.88086e+06	3.7718e+06	740372
Compound1189	GP1750000	C17 H20 O2	256.145	15.543	66583.1	43122.5	84422.2	753700	44479.9	38385.7	19219.9	18925.6	22682.5	397965	481309	296155	36491	187407	152148	42601.5	109237	308045
Compound1193	Benserazide	C4 H16 N7 O4 P; C10 H15 N3 O5	257.101	5.424	31457.3	53173.8	307449	333691	46816.4	107440	26335.1	173368	188677	252749	1.42774e+06	63088.9	197037	320765	1.0516e+06	829472	1.10488e+06	927544
Compound1194	L-alpha-Glycerylphosphorylcholine	C4 H16 N7 O4 P; C8 H20 N O6 P	257.102	4.183	168827	219190	354211	460027	205034	170568	113273	554435	147183	490631	939189	151036	405871	475585	1.05712e+06	613469	904235	840419
Compound1200	2-Hexenoylcarnitine	C13 H23 N O4	257.162	11.058	404478	99378.7	181701	553859	159528	368743	526626	36628.8	885095	141714	347798	431031	153582	151666	267397	314514	288421	689323
Compound1202	N-lauroylglycine	C14 H27 N O3	257.199	12.616	197160	28552.8	1.45023e+06	690035	394843	15622.6	29365.7	23792.2	14161.7	220547	34479.9	21843.2	1.34287e+06	509148	331908	160899	101781	32280.7
Compound1210	1-(beta-D-ribofuranosyl)thymine	C10 H14 N2 O6; C11 H10 N6 O2	258.085	4.152	55397.9	30363.6	260244	700673	124014	54998.2	41480.8	78660	74744.2	631406	586913	701604	325813	814136	536392	436329	1.32213e+06	1.04078e+06
Compound1212	1-(4-Amino-4-carboxybutanoyl)-2-piperidinecarboxylic acid	C11 H18 N2 O5	258.121	5.432	418582	313103	320620	257927	240946	167824	193552	357605	149605	708768	355801	106234	630475	563553	670312	397677	280478	206760
Compound1213	D-Glucosamine 6-phosphate	C6 H14 N O8 P	259.045	3.75	97566.2	81709.2	856663	183516	331127	42583.1	53245.6	73656.2	31884.9	1.08483e+06	120318	223002	2.99814e+06	611357	221377	168429	185749	175577
Compound1215	linatine	C10 H17 N3 O5	259.117	5.398	13919.4	77031.8	102284	89041.9	89549.9	36764.5	30913.2	40950.9	25418	72886.7	180186	5640.79	131574	137936	210544	234555	120804	79623.9
Compound1217	4-Hydroxyprolyllysine	C11 H21 N3 O4	259.153	5.434	980996	674697	398159	281294	785684	93377.2	521795	826742	166331	344211	475257	104977	1.05441e+06	4.06102e+06	525932	322881	644661	447740
Compound1218	leu-gln	C11 H21 N3 O4	259.153	4.636	1.02387e+06	293348	71872.4	69660.4	216368	154370	250140	455401	83969.8	274665	79663.7	110534	633130	357509	178208	122380	145485	157668
Compound1219	4-Hydroxyprolyllysineleu-gln	C11 H21 N3 O4	259.153	4.191	1.50081e+06	745540	607734	712734	859968	303374	872642	1.41021e+06	193167	865600	1.98129e+06	589457	2.00927e+06	1.57168e+06	1.16528e+06	853295	1.58482e+06	1.31107e+06
Compound1222	leu-lys	C12 H25 N3 O3	259.19	4.106	2.38768e+06	1.37791e+06	1.28548e+06	1.93647e+06	1.80355e+06	496280	1.28082e+06	1.39772e+06	412850	2.4245e+06	1.64908e+06	971487	3.10196e+06	7.64542e+06	2.05383e+06	1.59395e+06	1.96475e+06	1.73174e+06
Compound1224	Biotin l-Sulfoxide	C10 H16 N2 O4 S	260.083	11.693	11689.2	19766.9	99365.7	128691	23313.4	33849	13811.4	134926	153635	175590	1.58967e+06	9427.25	67054.4	170907	1.15716e+06	208716	1.18953e+06	238267
Compound1228	alpha-Glutamyl-4-hydroxyproline	C10 H16 N2 O6	260.101	4.632	21131.3	9442.26	38012.5	104515	20651.5	16788.4	12753.4	7677.04	17159.5	79891.5	106621	22471.5	86133.7	46919.5	32054.1	48638.8	244823	63293.7
Compound1229	gln-asn	C9 H16 N4 O5	260.112	3.565	200912	53228.7	153071	141174	106702	83738.4	63273.3	90940.7	65180.4	141718	506452	84105.9	344020	587598	227092	313422	350437	212875
Compound1230	Diaveridine	C13 H16 N4 O2	260.123	4.702	32623.7	18908.6	57362.3	857034	103412	72735.7	15055.3	19849.8	42318.7	165740	612229	612386	123854	145910	33393.8	220279	43770	1.96052e+06
Compound1231	glu-leu	C11 H20 N2 O5	260.137	10.937	1.70771e+06	2.32429e+06	1.7965e+07	3.47401e+06	9.89827e+06	5.32066e+06	1.72949e+06	412840	932838	6.67806e+06	1.14857e+07	7.44732e+06	2.4317e+06	8.69741e+06	1.02643e+07	4.79568e+06	2.52703e+06	2.86521e+06
Compound1232	L-gamma-Glutamyl-L-leucine	C11 H20 N2 O5	260.137	11.187	3.56862e+07	2.46412e+07	1.97834e+07	9.8242e+06	2.16855e+07	7.76814e+06	1.80224e+07	1.68166e+07	5.89108e+06	1.56519e+07	1.42047e+07	1.42642e+07	3.19039e+07	2.74599e+07	1.21863e+07	1.21967e+07	9.55305e+06	8.17726e+06
Compound1236	asp-gln	C9 H15 N3 O6	261.096	3.8	170906	113087	271874	523567	412886	88505.1	54465.9	119136	99452.2	188127	732245	713512	347364	706523	350096	582241	381638	504034
Compound1237	Gly-Trp	C13 H15 N3 O3	261.111	12.214	1.28308e+06	2.01553e+06	1.23331e+06	147491	479114	292335	1.32132e+06	1.55777e+06	211455	1.01138e+06	329506	170126	2.89407e+06	2.76705e+06	303502	561851	323939	311952
Compound1239	Asp-lys	C10 H19 N3 O5	261.132	9.968	164536	133519	250638	47070.8	171377	219284	129279	262212	114363	223950	290193	57935.5	97602.7	165488	181381	166161	69351.3	76899.9
Compound1244	ser-arg	C9 H19 N5 O4	261.143	3.514	288708	200256	355624	404881	343292	33844.5	151011	227170	54196.9	845875	226401	612858	861517	2.05821e+06	349719	387817	541528	291743
Compound1246	Homovanillic acid sulfate	C9 H10 O7 S	262.015	11.05	80113.8	67942.4	249846	192922	471053	39655.3	60954.8	27210.4	30417.1	115433	411609	34745	407058	219863	337632	87530.3	4.00276e+06	731528
Compound1249	Methionylleucine	C11 H22 N2 O3 S	262.134	11.467	18944.1	235803	23872	137983	20737.4	9338.39	457243	13576.2	8028.1	422177	22102	151871	30407.7	41439.5	114314	22008.7	252082	92710.8
Compound1251	octadec-9-ynoic acid	C18 H32 O2	262.229	35.531	442353	338328	629870	39889.3	1.06931e+06	551129	33203.3	56046.8	116707	788956	2.01713e+06	22452.5	1.02124e+06	126449	35775.8	283864	54352	143243
Compound1259	(3S)-3-[(1,3-Dihydroxypentyl)oxy]-4-(trimethylammonio)butanoate	C12 H25 N O5	263.173	11.535	302766	166071	183627	223517	391516	35796.6	69177.3	66689.4	62981.8	321381	172990	107580	748652	71127.2	413886	68716.5	137713	623002
Compound1268	2-(2-amino-3-methylbutanamido)-3-phenylpropanoic acid	C14 H20 N2 O3	264.147	11.827	3.94105e+06	1.8604e+06	2.8248e+06	3.38236e+06	2.51215e+06	1.59206e+06	3.2497e+06	4.65201e+06	1.12796e+06	4.94786e+06	6.86762e+06	844757	5.66136e+06	5.05484e+06	5.41162e+06	5.10019e+06	7.46416e+06	7.44307e+06
Compound1269	2-[(5Z)-5-Tetradecen-1-yl]cyclobutanone	C18 H32 O	264.245	35.148	48846.2	47027.3	284860	107848	162501	17158.6	45762.3	69822	24658.6	84940.5	63815.8	33532.5	162453	91265.7	55535	92703.5	57758.9	30429.6
Compound1272	1-[(3-Carboxypropyl)amino]-1-deoxy-beta-D-fructofuranose	C10 H19 N O7	265.116	3.82	75256.6	34386	220923	1.50703e+06	457206	84352.6	77435.9	36873.8	63030.1	128432	1.22856e+06	70467.4	1.13945e+06	1.05022e+06	1.8452e+06	1.03577e+06	1.76653e+06	441072
Compound1274	7323	C11 H15 N5 O3	265.117	9.836	5072.63	23146	392205	56088.5	38902.9	26007.4	15439.3	21840	5102.5	79020.1	29884.5	90134.4	77560.3	148380	50082	187147	49648	57943.5
Compound1275	4-(dimethylamino)-1,1-diphenylbut-3-en-2-one	C18 H19 N O	265.152	3.48	37062.2	52022.6	119129	1.16069e+06	274181	88130.5	58000.9	25772.4	82733.1	78257.1	1.10761e+06	33917.4	231483	539327	1.03259e+06	1.20856e+06	1.0379e+06	482104
Compound1281	threonylphenylalanine	C13 H18 N2 O4	266.126	4.101	251669	157471	1.07116e+06	583796	388785	69074.5	106610	136683	63292.2	296812	322916	150834	867213	1.70725e+06	501895	548310	1.76198e+06	818838
Compound1287	2'-Deoxyguanosine	C10 H13 N5 O4; C10 H21 N O3 S2	267.097	10.352	982139	556986	3.54733e+06	72647.7	1.06472e+06	81244.4	166973	743014	276687	8.79296e+06	238255	534326	1.55429e+06	4.00936e+06	528813	396314	66124.2	88375
Compound1292	Arabinosylhypoxanthine	C10 H12 N4 O5	268.08	3.763	90513.2	75828.2	99351.6	1.41049e+06	942399	77830.5	51363.7	47726.1	67237.2	192274	1.4809e+06	57881.8	387467	980751	1.11351e+06	1.23038e+06	1.20979e+06	845937
Compound1298	ile-his	C12 H20 N4 O3	268.153	5.351	1.00764e+06	408932	401603	223710	181457	171333	255027	611402	147150	281091	370312	103704	544625	442120	334731	631208	505314	553275
Compound1299	His-Leu	C12 H20 N4 O3	268.154	4.157	1.56661e+06	1.08761e+06	607473	586047	1.07754e+06	586512	1.15068e+06	1.47384e+06	360499	1.66552e+06	2.04312e+06	429156	1.92941e+06	2.05272e+06	2.31471e+06	1.35278e+06	2.38456e+06	1.94835e+06
Compound1304	Dioctyldimethylammonium chloride	C18 H39 N	269.308	19.088	181761	641111	284179	175769	101948	20943.6	1.1052e+06	156040	18164.4	195486	29794.2	55889.5	209101	112753	771887	334676	25015.9	671231
Compound1307	Genistein	C15 H10 O5	270.053	14.187	300553	703751	457297	5.26586e+06	795380	203100	255160	146114	264288	562654	978511	86591.9	1.35784e+06	797001	922454	720805	1.08889e+07	9.73891e+06
Compound1312	his-asp	C10 H14 N4 O5	270.095	3.508	69869.9	41270.7	185878	852216	284768	57192.9	58147	36877.9	68624.2	101923	603811	33064.3	236381	455756	618173	576657	833445	293376
Compound1315	hexestrol	C18 H22 O2	270.161	16.739	586463	352078	346110	91689.5	864535	18386.6	282872	23146.7	18028.8	98029.5	54466.3	47824.9	442886	397254	70845.3	64880.6	351899	463663
Compound1316	3-oxopalmitic acid	C16 H30 O3	270.219	16.731	1.92292e+06	562174	4.79926e+06	816342	5.05611e+06	863112	871916	703538	403877	3.72997e+06	8.43709e+06	130814	2.96819e+06	3.4896e+06	3.00329e+06	2.83065e+06	1.72295e+06	1.19452e+06
Compound1322	Arg-pro	C11 H21 N5 O3	271.164	9.662	5654.98	2011.19	26901.5	2766.21	17452.1	6461.59	15432	8711.33	10049	39896.7	175523	10383.1	5348.93	63984.9	38705.1	21640.6	4191.86	2557.66
Compound1327	L-Alanyl-3-{[(2E)-4-amino-4-oxo-2-butenoyl]amino}-L-alanine	C10 H16 N4 O5	272.111	4.368	22618.7	31123.2	133920	214394	113965	25792	8075.88	15140.4	16460.5	47649	307329	24801.5	598433	382467	153340	747563	107363	21466.4
Compound1328	4-(9H-beta-Carbolin-1-yl)-1,2,4-butanetriol	C15 H16 N2 O3	272.116	13.885	13762.7	10221.3	57541.2	569940	250903	11260	7391.47	14576.8	9315.76	326940	385533	40742.3	20365.1	44817.6	52572.6	3.39668e+06	976603	138321
Compound1329	16-Hydroxyhexadecanoic acid	C16 H32 O3	272.235	25.94	111809	140365	1.27333e+06	397986	704500	79815.7	197839	188672	66468.5	2.74512e+06	743874	51621.8	1.05042e+06	1.48301e+06	260971	584678	310881	177625
Compound1333	N~6~-(5-Oxo-D-isoleucyl)-L-lysine	C12 H23 N3 O4	273.168	10.726	955713	723954	160991	44101	95014.8	364325	668072	891482	523424	130350	693144	58793.7	1.40714e+06	1.03608e+06	278342	169977	1.13949e+06	484723
Compound1336	val-arg	C11 H23 N5 O3	273.18	9.786	42756.8	28597.4	44609.2	13857.8	15185.7	43199.7	27463.9	473183	39704.7	162565	333082	26312.3	24252.5	107238	50931.9	28557.5	11352.7	16663.1
Compound1341	1-O-Arsonopentofuranose	C5 H9 Cl N2 O5 P2; C5 H11 As O8	273.967	3.246	4805.15	4567.66	1.30676e+07	3.31207e+06	4.01303e+06	2808.85	2403.37	2129	1636.89	7393.01	443212	4914.99	6.95868e+06	827832	1.15475e+07	408074	293605	88107.2
Compound1344	Gln-Gln	C10 H18 N4 O5; C11 H14 N8 O	274.129	3.698	253263	143988	149943	600998	167984	117043	194521	118584	84027.4	183179	2.05269e+06	73641.4	672166	419604	459203	440630	456265	478962
Compound1346	(+)-podocarpic acid	C17 H22 O3	274.157	15.332	37404	23177.1	44978.9	100477	87333.8	19306.7	20907.3	31406.5	16194.4	69868.9	35189.3	57473.9	105696	321476	272806	185550	1.1992e+06	1.62623e+06
Compound1349	L-alpha-Glutamyl-L-glutamine	C10 H17 N3 O6	275.112	4.131	236285	221960	606549	674880	353605	183776	166714	319566	180649	768565	1.11508e+06	380277	1.3232e+06	958144	1.3772e+06	876637	1.07319e+06	867490
Compound1350	gamma-Glu-gln	C10 H17 N3 O6	275.112	3.868	604922	239190	659600	1.19663e+06	1.19896e+06	210562	204822	155500	179533	1.48109e+06	1.04237e+06	6.96328e+06	1.2924e+06	3.89342e+06	1.15897e+06	1.381e+06	466199	873228
Compound1353	O-glutaroyl-L-carnitine	C12 H21 N O6	275.136	5.548	112864	107947	849890	1.28862e+06	583180	84692.3	60089	58066.4	122845	194248	917164	125319	1.01965e+06	254812	1.47718e+06	1.06953e+06	830163	271953
Compound1355	L-gamma-Glutamyl-L-lysine	C11 H21 N3 O5; C12 H17 N7 O	275.148	4.186	1.13441e+06	791072	1.41908e+06	1.20327e+06	1.23453e+06	636204	720649	740853	389341	1.60115e+06	1.7706e+06	679874	2.9917e+06	2.80156e+06	1.88705e+06	1.33524e+06	1.64054e+06	1.3094e+06
Compound1357	epsilon-(gamma-Glutamyl)-lysine	C11 H21 N3 O5; C12 H17 N7 O; C14 H26 Cl N S	275.148	3.939	385242	157538	398454	300367	507425	53460.8	180866	87462.3	92112.5	2.28622e+06	1.07743e+06	2.74029e+06	237825	812790	274399	433003	399768	662455
Compound1361	N'-{6-[(5-chloro-3-pyridyl)oxy]-3-pyridyl}-N,N-dimethyliminoformamide	C13 H13 Cl N4 O	276.082	3.774	495651	222495	6.1851e+06	1.07356e+07	4.05429e+06	1.28242e+06	808242	595862	985709	1.17908e+06	1.16299e+07	159552	5.80997e+06	4.03587e+06	7.47859e+06	6.42545e+06	8.21003e+06	9.20808e+06
Compound1364	Glu-Glu	C10 H16 N2 O7; C10 H21 Br N4	276.096	4.149	297507	269411	724952	360099	998117	107023	157842	80250.8	55238.1	1.2867e+06	375610	2.45079e+06	790284	1.45867e+06	425012	350387	140053	302427
Compound1365	Oxagrelate	C14 H16 N2 O4	276.111	11.726	1.24542e+06	603946	297372	90198.6	421643	408061	761552	472716	248740	415756	412970	164433	396667	429118	277208	786660	517187	316631
Compound1376	Glu-Met	C10 H18 N2 O5 S; C12 H15 N4 O2 P	278.094	4.658	97669.3	77559.6	199558	79262.2	402083	26251.8	22871	78891.2	11348.2	527603	69778	977518	344557	621781	99871.8	152654	67510	68738.2
Compound1379	Pro-tyr	C14 H18 N2 O4	278.126	4.621	90382.3	77495.2	148227	121943	267515	29880.3	24930.3	41334.9	46511.3	366018	497465	148789	481537	535222	149143	237958	433705	206052
Compound1380	leu-phe	C15 H22 N2 O3; C9 H23 N6 O2 P	278.163	12.974	5.684e+06	4.42957e+06	3.10599e+06	7.99859e+06	1.22977e+07	1.68507e+06	4.85204e+06	5.59878e+06	2.67362e+06	3.00611e+07	8.70878e+06	7.00303e+06	9.57552e+06	1.15294e+07	9.8093e+06	1.24372e+07	1.65945e+07	1.83702e+07
Compound1381	α-Linolenic acid	C18 H30 O2	278.224	16.168	3.0639e+06	1.25257e+06	7.0415e+06	1.22649e+06	5.92206e+06	2.57059e+06	2.36336e+06	2.01748e+06	868178	6.36036e+06	1.3719e+07	314527	5.0946e+06	5.33531e+06	5.09696e+06	3.99502e+06	3.81494e+06	1.42865e+06
Compound1384	Oleic acid alkyne	C18 H30 O2	278.224	24.297	217891	355245	1.88967e+06	1.01544e+06	1.10373e+06	351232	201212	337912	291069	304532	2.58779e+06	45177.6	2.17685e+06	1.00634e+06	1.30675e+06	1.50226e+06	1.99902e+06	1.14445e+06
Compound1389	asn-phe	C13 H17 N3 O4	279.122	11.52	1.02825e+06	695337	347786	709409	1.35145e+06	564622	926390	1.46541e+06	568845	873267	1.23914e+06	117324	1.47702e+06	1.30586e+06	737329	1.28983e+06	940818	404649
Compound1403	α-Aspartylphenylalanine	C13 H16 N2 O5	280.106	11.707	2.7839e+06	1.00375e+06	357010	1.06843e+06	453959	425522	1.70294e+06	2.60203e+06	572227	1.0867e+06	1.13692e+06	244624	763300	580982	918815	843334	973758	1.57436e+06
Compound1404	Levosimendan	C7 H17 N6 O4 P; C14 H12 N6 O	280.106	10.658	805868	719399	203247	274041	212497	369949	547472	1.20693e+06	299915	672439	340135	57717.2	611933	1.12136e+06	132740	225396	244982	175283
Compound1406	MFCD02728197	C14 H20 N2 O4; C8 H21 N6 O3 P	280.142	11.002	1.64493e+06	1.60099e+06	643383	1.66699e+06	992540	740720	1.86603e+06	1.6696e+06	714066	1.18183e+06	1.81026e+06	478672	2.18694e+06	1.4007e+06	1.65942e+06	2.0403e+06	2.18391e+06	875809
Compound1408	NP-011548	C18 H34 O3	280.24	22.856	6.83839e+06	5.60709e+06	1.41895e+07	3.8182e+06	2.09697e+07	2.03047e+06	4.71249e+06	1.12136e+06	2.41977e+06	1.45839e+07	2.8496e+07	227775	2.05681e+07	9.31681e+06	1.35907e+07	1.1503e+07	1.97854e+07	7.60704e+06
Compound1410	Linoleic acid	C18 H32 O2	280.24	25.392	6.29367e+06	4.84885e+06	2.01423e+07	1.14874e+07	1.13409e+07	3.30426e+06	3.72438e+06	5.19344e+06	2.96893e+06	1.46277e+07	2.15398e+07	2.38927e+06	1.82371e+07	1.26675e+07	1.28778e+07	1.58179e+07	1.45354e+07	1.20268e+07
Compound1411	9(Z),11(E)-Conjugated linoleic acid	C18 H32 O2	280.24	25.961	403334	1.14029e+06	5.51959e+06	1.7222e+06	3.28525e+06	902062	637667	1.13754e+06	570950	1.56824e+06	5.17944e+06	474518	5.48362e+06	2.80426e+06	1.65276e+06	3.20837e+06	3.15679e+06	1.67098e+06
Compound1418	Sphingosine (d18:1)	C18 H37 N O2	281.271	18.947	1.06601e+07	4.92469e+06	2.43077e+07	2.76938e+06	1.01204e+07	823120	3.84789e+06	5.37933e+06	791052	6.09483e+07	4.36046e+06	1.09493e+07	1.62075e+07	4.10519e+07	4.25744e+06	2.23787e+06	2.93202e+06	2.40116e+06
Compound1423	Oleic acid	C18 H34 O2	282.256	26.85	2.46974e+06	2.09582e+06	1.18962e+07	4.46799e+06	4.9261e+06	1.68656e+06	1.1925e+06	1.87015e+06	1.1253e+06	5.9807e+06	8.89205e+06	1.14545e+06	8.03609e+06	5.00434e+06	4.87479e+06	7.94367e+06	5.51395e+06	3.84516e+06
Compound1426	Guanosine	C10 H13 N5 O5	283.092	10.184	156862	871401	55920.8	37240.6	21755.5	524555	213160	341261	277781	395357	246474	254098	290510	428865	306740	227872	211958	36669.3
Compound1428	Bemitradine	C15 H17 N5 O	283.144	23.9	216142	39305.8	162221	608561	817151	22459.3	80206.2	33393.5	79955	3.15514e+06	57883.5	3.83683e+06	290947	440794	385629	86884.9	38603.3	566586
Compound1431	N,N-dimethyl-N'-(3-phenyl[1,2,4]triazolo[4,3-b]pyridazin-6-yl)iminoformamide	C14 H14 N6	283.153	4.131	287881	214571	1.25022e+06	884098	451520	130476	147875	179461	96160.1	467667	561873	191085	970594	1.92157e+06	655859	678159	1.96814e+06	961306
Compound1435	Glycitein	C16 H12 O5	284.068	14.118	17386.2	219620	374676	212982	242577	105830	21652.2	27968.3	675573	74271.1	266253	14713.8	1.08031e+06	3.04162e+06	167862	1.97197e+06	195432	318949
Compound1437	NP-005013	C16 H12 O5	284.069	13.44	45073.4	165045	69566.4	539986	540442	151256	51087.8	79140.2	377970	38627.4	551433	20111.6	304733	288032	271021	996422	347379	525012
Compound1439	coformycin	C11 H16 N4 O5	284.112	3.547	222930	78967.9	217516	171651	219233	62832.4	53268.3	54148.4	41612.1	307620	128392	472666	214611	735941	136635	223001	150748	187041
Compound1444	7-hydroxy-4-[(2-pyridylthio)methyl]-2H-chromen-2-one	C15 H11 N O3 S	285.046	3.724	81977.8	104588	88979.9	803719	507089	129730	114865	79627	116075	132992	1.02593e+06	72968.9	133328	567156	596420	1.15948e+06	1.21522e+06	1.18253e+06
Compound1446	Leu-Gly-Pro	C13 H23 N3 O4	285.168	4.191	106671	60171.3	220314	149347	167072	75217.1	54236.8	99917	39547	139951	228959	104290	279581	427928	324244	182548	162352	180871
Compound1452	N1,N12-Diacetylspermine	C14 H30 N4 O2	286.236	4.039	190081	80504.5	651338	872507	233140	6796.48	111118	8655.4	5783.81	43282.7	26163.6	40424.7	1.14812e+06	176072	155372	42760.8	33145.8	32697.6
Compound1459	N-Acetyl-ala-ala-ala-methylester	C12 H21 N3 O5	287.148	4.106	205368	81128.3	140368	379507	203842	215130	135865	96833.6	96919.3	289588	283485	108846	328008	317706	195526	419486	241423	287073
Compound1461	Leu-arg	C12 H25 N5 O3	287.195	10.158	1.12016e+06	639769	706517	934911	1.00179e+06	1.43938e+06	1.03016e+06	2.90838e+06	842559	3.69686e+06	451073	551247	977186	2.86635e+06	1.07204e+06	1.35253e+06	931577	2.6297e+06
Compound1463	Arg-leu	C12 H25 N5 O3	287.196	9.933	100047	69921.1	697442	203903	482292	233954	84373	854983	160953	588606	1.24353e+06	46213.8	142866	2.0798e+06	993642	235891	182083	299247
Compound1469	asn-arg	C10 H20 N6 O4	288.154	3.468	138142	17966.6	167016	89037.6	154805	12322.5	48784.5	52295.6	11219.3	378282	36029.7	226151	226570	523031	147178	122748	148905	100442
Compound1472	Estriol	C18 H24 O3	288.172	15.687	180064	235081	671123	2.13326e+06	1.00433e+06	132724	110683	162855	106127	204041	506459	111809	1.06927e+06	2.57075e+06	1.98207e+06	2.9616e+06	7.38386e+06	9.15931e+06
Compound1473	10,16-Dihydroxyhexadecanoic acid	C16 H32 O4	288.23	16.817	730195	243083	1.21891e+06	498442	1.28589e+06	152854	247985	62636.7	72667.1	133894	1.53223e+06	107595	966379	193661	381378	1.03503e+06	1.17863e+06	1.22877e+06
Compound1483	3-(5-phenyl-1,3-oxazol-2-yl)-4-(trifluoromethyl)pyridine	C15 H9 F3 N2 O	290.061	3.731	116031	79321.3	3.73719e+06	915423	1.58871e+06	280722	140690	130453	210947	933505	801893	91588.7	2.53561e+06	3.32344e+06	550835	851645	3.46803e+06	1.12623e+06
Compound1488	4-Amino-7-(alpha-D-ribofuranosyl)-7H-pyrrolo[2,3-d]pyrimidine-5-carbonitrile	C12 H13 N5 O4	291.096	4.138	88303.8	70586.2	489444	1.31986e+06	422868	81505.2	87454.2	52308.7	54443.8	337475	942492	102978	689070	661041	627224	753055	540434	342958
Compound1498	N1-(4-methylidene-3-thia-1-azaspiro[4.5]dec-2-yliden)-2-chloroaniline	C15 H17 Cl N2 S	292.077	3.42	32271.2	43530.5	69022.2	961679	199150	72540.6	62018	24651.5	41968.6	70925.5	714647	28091.2	101569	189474	616629	636241	936126	373579
Compound1503	simeconazole	C14 H20 F N3 O Si	293.137	5.807	80178.6	106186	104641	70632.3	164194	125634	238402	366887	87048.8	101200	294929	48036.2	69558	158448	168445	57434.6	114950	62314.7
Compound1504	phe-gln	C14 H19 N3 O4	293.137	11.474	336789	612168	225667	196068	396179	245560	435191	702008	200390	692011	536283	124185	580528	346651	334076	461150	312140	474203
Compound1505	Gln-phe	C14 H19 N3 O4	293.138	10.522	895111	818380	222218	139910	175206	501414	911427	1.50432e+06	267842	362787	522768	79233.9	324832	578969	401964	190485	281918	148245
Compound1507	(2S)-4-Methyl-2-({[(3S,4S,5R)-2,3,4-trihydroxy-5-(hydroxymethyl)tetrahydro-2-furanyl]methyl}amino)pentanoic acid (non-preferred name)	C12 H23 N O7	293.147	5.486	190517	183603	1.7577e+06	2.99161e+06	1.2445e+06	303870	135027	138547	295007	486745	1.96545e+06	201188	1.87981e+06	739588	2.22537e+06	2.29255e+06	1.8042e+06	743191
Compound1510	Lys-phe	C15 H23 N3 O3	293.174	9.984	27293.6	14682.7	82983	52898.5	453613	32598	20526.9	55582.4	38491.8	552957	157539	20165	59870.7	616295	291559	288453	109123	83124.4
Compound1518	Methyl alpha-aspartylphenylalaninate	C14 H18 N2 O5	294.121	11.172	641658	1.31974e+06	920222	991118	1.25928e+06	494695	904828	772234	394362	1.17924e+06	1.65432e+06	506867	1.55309e+06	1.80136e+06	1.18276e+06	2.90759e+06	906679	385389
Compound1523	ile-tyr	C15 H22 N2 O4	294.158	11.801	623752	1.99513e+06	1.46912e+06	650789	1.83093e+06	295660	894767	630616	233893	2.88106e+06	3.24001e+06	998987	5.89639e+06	3.20754e+06	3.50747e+06	959085	2.22855e+06	940689
Compound1524	Tyrosylleucine	C15 H22 N2 O4	294.158	12.068	498161	188891	126095	1.9187e+06	3.03502e+06	1.8316e+06	485081	2.97368e+06	2.61618e+06	1.12834e+06	7.97591e+06	81894.9	2.00026e+06	7.64372e+06	7.06168e+06	5.55651e+06	1.12876e+07	1.17827e+07
Compound1531	Asp-tyr	C13 H16 N2 O6	296.101	10.584	371462	173542	70195.8	382789	57210.7	165272	226608	494456	192136	121767	442240	27626.3	120189	141273	149889	261379	368334	279667
Compound1535	Cryptotanshinone	C19 H20 O3	296.137	4.574	13563.2	16171.3	61446.4	145146	67834.6	15511.2	7380.88	9198.43	8622.81	56267.5	47938.3	31180.1	46540.6	72696	65391.6	73661.3	786932	135983
Compound1537	13S-hydroxyoctadecadienoic acid	C18 H32 O3	296.235	35.55	12016.8	166684	321431	111780	303653	15444	4069.79	7739.55	64523.9	240082	882116	213354	29303.9	618819	227036	211970	168907	26260.3
Compound1538	NP-008993	C18 H34 O4	296.235	18.743	3.53185e+06	5.59011e+06	3.4719e+07	1.0023e+07	2.62687e+07	4.47772e+06	3.70611e+06	3.64343e+06	2.53866e+06	4.9281e+07	7.05598e+07	393707	2.88499e+07	3.5251e+07	2.61968e+07	2.58792e+07	3.36317e+07	2.18027e+07
Compound1545	NP-001346	C11 H15 N5 O3 S	297.089	11.354	122965	34642.2	236697	250603	351522	73423.2	57394.3	31335.1	43467.1	1.33928e+06	243405	416088	511557	277004	125099	392181	4.26779e+06	342694
Compound1548	Nelarabine	C11 H15 N5 O5	297.109	4.157	136194	57110.1	66817.7	27906.7	80584.2	21924.1	44943	64943	11891	57002.4	70972.5	44460.9	346382	187386	94853.7	46790.1	179005	48376.5
Compound1549	Duloxetine	C18 H19 N O S	297.118	34.914	256459	177344	805839	741052	1.18664e+06	261915	118594	148050	67227.5	785422	323694	752790	1.39091e+06	1.19082e+06	213109	909455	921754	1.14559e+06
Compound1552	IBUPROFENPICONOL	C19 H23 N O2	297.174	4.562	18327.2	21034.5	23846.2	133432	44726.7	13578.8	5241.5	6874.04	23531.8	47712.5	145286	21094.6	22582.8	41755.6	36100	127529	238649	59851.6
Compound1555	2-Aminooctadec-4-yne-1,3-diol	C18 H35 N O2	297.266	18.031	305560	286814	166535	88204.5	637079	219827	264579	384272	48460.7	1.61731e+06	256669	157992	571417	1.19385e+06	46761.1	82652.8	252367	90405
Compound1562	N1-[1-(2-furylcarbonyl)-4-piperidyl]benzamide	C17 H18 N2 O3	298.131	28.534	378314	306965	1.77306e+06	3.01484e+06	3.02315e+06	87847.8	364462	333696	313549	2.84528e+06	2.25494e+06	12344.8	1.18209e+06	2.28968e+06	2.82039e+06	3.93477e+06	2.22362e+06	842856
Compound1564	Minaprine	C17 H22 N4 O	298.182	14.464	217139	691821	53880.7	34048.6	68080.4	115034	145036	26071.9	114269	71488.9	58620.6	38362.7	42755.8	87236.5	47840.1	51173	34364.7	40795.5
Compound1574	Palmitoyl ethanolamide	C18 H37 N O2	299.282	35.529	460797	362667	74631.3	55717.3	238323	522487	321326	61452	189398	493381	14390.1	35661.6	318831	106143	173610	20938	163674	11960.8
Compound1581	NPPB	C16 H16 N2 O4	300.11	13.756	95174.2	37988.6	866492	163480	5.29935e+06	381233	15150.3	272198	399338	474451	3.13526e+06	1.09625e+06	175912	1.00874e+06	1.51462e+06	1.30887e+06	503898	3.98525e+06
Compound1592	pro-trp	C16 H19 N3 O3	301.142	12.56	1.01459e+06	1.29034e+06	2.25459e+06	1.94756e+06	3.2192e+06	588623	732563	712387	617591	3.92137e+06	3.97071e+06	590971	3.08e+06	3.93065e+06	1.41518e+06	2.67733e+06	2.26926e+06	1.36941e+06
Compound1593	(Ac)2-L-Lys-D-Ala	C13 H23 N3 O5	301.163	10.583	1.70331e+06	1.52955e+06	1.10487e+06	993698	740499	1.73237e+06	888362	2.03502e+06	1.14797e+06	929153	1.9495e+06	392071	3.10525e+06	1.47639e+06	1.60042e+06	1.56692e+06	1.91368e+06	1.99663e+06
Compound1601	Glycyl-L-asparaginyl-D-leucine	C13 H18 N8 O; C12 H22 N4 O5	302.159	5.388	759523	368230	209310	127600	156487	122543	236675	453504	139598	453595	229708	30055.1	512131	542283	263398	208685	256360	75229.2
Compound1603	Emivirine	C17 H22 N2 O3	302.162	13.666	68039.6	87484.7	875073	370429	1.11274e+06	58969	57157.5	49372.3	51731.4	1.38511e+06	328515	769170	250765	382026	441495	174274	249418	472089
Compound1604	NP-001134	C16 H22 N4 O2	302.173	13.574	190644	9022.06	213569	337133	107819	14974.2	6365.24	26274.8	5962.87	628505	194921	35145.4	978900	37961.7	111582	61954.7	16429.9	28268.1
Compound1610	gamma-Glutamyl-N~5~-acetylornithine	C12 H21 N3 O6	303.142	11.062	363590	38126.8	160893	196050	129527	177287	262949	244872	119083	83713.1	254435	14977.6	86916.4	240820	215395	244793	159672	198835
Compound1611	nicotianamine	C6 H22 N7 O5 P; C12 H21 N3 O6	303.143	4.18	383862	262858	455958	633980	454843	166979	139187	306851	111409	561987	559634	280320	839017	907828	433395	469092	446482	617454
Compound1612	Arg-Glu	C11 H21 N5 O5	303.154	3.9	303247	296379	486605	212427	772204	110071	128057	169894	77240.2	1.35476e+06	396160	3.70421e+06	503086	2.0127e+06	446648	603007	274838	483284
Compound1621	4-(methylthio)-6-phenyl-2-(3-pyridyl)pyrimidine-5-carbonitrile	C17 H12 N4 S	304.076	3.58	32327.5	19261.1	513863	1.3072e+06	131562	44206	224208	11434.4	31720.3	52648.9	203806	133924	605879	626267	332097	64890.3	32262.6	116593
Compound1624	Nopaline	C13 H25 N2 O2 P S; C11 H20 N4 O6	304.138	4.088	165554	92465.3	167269	242625	260338	56617.2	64332.2	101735	34492.2	223721	246252	166350	383524	390427	203873	242337	308175	251431
Compound1628	Arachidonic acid	C20 H32 O2	304.24	25.439	1.70302e+06	1.05852e+06	967898	253345	762530	442574	562426	957595	451058	4.00636e+06	256644	1.25994e+06	1.628e+06	2.30857e+06	492604	978645	1.45492e+06	188663
Compound1638	2-Amino-6-[(E)-(5-amino-5-carboxy-2-hydroxypentylidene)amino]-5-hydroxyhexanoic acid (non-preferred name)	C12 H23 N3 O6	305.159	4.185	372557	194521	115177	76910.7	107559	146634	250754	297900	90121.9	470679	173155	101060	290708	281583	108620	122430	64955.6	87216.5
Compound1643	2,3,4,5-tetrachloro-4'-biphenylol	C12 H6 Cl4 O	305.916	2.99	4589.34	3366.64	308181	173461	276244	1095.72	2444.94	2073.41	428.875	7094.41	63584.4	1830.86	195647	143700	434011	129717	100822	42986
Compound1649	Compactin diol lactone	C18 H26 O4	306.183	15.688	160857	177220	634054	2.68688e+06	1.03938e+06	47238.8	42586.9	52684.5	74814.2	320313	675286	116245	1.15962e+06	3.30843e+06	2.25479e+06	3.28444e+06	8.8584e+06	1.09767e+07
Compound1651	Dihomo-?-Linolenic Acid	C20 H34 O2	306.256	25.765	1.26645e+06	856662	1.76896e+06	303727	1.16613e+06	406217	658810	1.76191e+06	467410	6.66111e+06	396623	886391	1.7224e+06	2.52333e+06	464482	605264	478337	123170
Compound1657	Sangivamycin	C12 H15 N5 O5	309.106	3.662	40034	27377.4	268932	136716	165905	6390.05	14234.1	8010.63	6808.47	520183	45135.9	665901	266826	495487	115395	103593	148766	298570
Compound1658	gln-tyr	C14 H19 N3 O5	309.132	5.42	616398	195667	199554	88862.5	231542	135295	158136	320621	137269	485663	251039	63802.9	486397	672459	204094	292299	229362	221234
Compound1660	tyr-gln	C14 H19 N3 O5; C12 H24 N O6 P	309.133	10.03	41249.4	22694.6	49912.8	25493.2	41557	107355	40186.4	183584	90989	68398	498014	6466.02	46703.3	181695	203752	57728.6	55976.4	119227
Compound1662	pro-pro-pro	C15 H23 N3 O4	309.168	10.345	943377	1.3928e+06	2.17926e+06	754738	1.61863e+06	2.98417e+06	1.84274e+06	2.14033e+06	1.7647e+06	804466	1.30253e+07	49204	6.30139e+06	1.51727e+06	4.46797e+06	1.48329e+06	1.07789e+06	281290
Compound1665	glu-tyr	C14 H18 N2 O6; C15 H14 N6 O2	310.117	10.209	705287	728930	788604	401690	1.17146e+06	628543	754053	756880	387376	1.50842e+06	2.14866e+06	794592	1.68999e+06	2.23e+06	1.27847e+06	1.34923e+06	389870	522596
Compound1666	gamma-L-glutamyl-L-tyrosine	C14 H18 N2 O6; C15 H14 N6 O2	310.117	10.866	1.43877e+06	2.00999e+06	1.80578e+06	4.04105e+06	4.21716e+06	1.3171e+06	700777	630740	720370	2.57021e+06	5.95938e+06	2.98703e+06	4.28243e+06	8.5263e+06	3.83346e+06	5.11901e+06	1.78965e+06	1.28419e+06
Compound1669	Cannabinol	C21 H26 O2	310.195	12.496	29816.9	27096.4	120997	1.63862e+06	292529	17477.3	28751.5	23954.1	18126.5	140639	676862	24391.9	487780	61833.3	408569	538882	904186	519981
Compound1670	(11E,15Z)-9,10,13-trihydroxyoctadeca-11,15-dienoic acid	C18 H32 O5	310.214	15.911	568571	223342	1.74288e+06	1.84963e+06	1.56992e+06	351694	352445	182972	148689	1.69847e+06	1.30433e+06	210476	813186	1.66087e+06	1.21929e+06	1.4895e+06	659383	1.90496e+06
Compound1677	butachlor [ANSI, JMAF, WSSA]	C17 H26 Cl N O2	311.166	10.968	57172.4	25814.2	41179.5	414874	41935	19836.7	28262.8	41506	17720.2	105795	177683	30431.8	63119.4	83545.7	143795	658096	514230	150907
Compound1680	met-tyr	C14 H20 N2 O4 S	312.114	11.363	124750	170801	122396	124414	144429	93276.5	185688	199972	98221.1	379676	315298	83451	211328	136400	260922	300867	326089	259065
Compound1682	4-Undecylbenzenesulfonic acid	C17 H28 O3 S	312.176	0.22	1.24398e+06	389795	52017.2	67121.5	146542	114929	132564	182686	153241	141054	53054.6	130993	311763	464360	186434	55740.7	74215.2	80178.6
Compound1683	12,13-Epoxy-9-hydroxy-10-octadecenoate	C18 H32 O4	312.229	15.891	271216	178129	1.62443e+06	138002	1.54584e+06	177581	240092	104685	94862.3	986463	1.99238e+06	70751.1	902276	1.16016e+06	412803	863802	517988	177518
Compound1684	15,16-DiHODE	C18 H32 O4	312.23	16.819	160443	65539.7	726106	241821	285537	71675.3	90609.2	36106.9	16199	129076	787953	38826.3	306866	292910	242018	82502.9	269749	208387
Compound1695	VS1150000	C18 H34 O4	314.245	35.262	10954.6	8648.98	98769.3	24941.8	388363	30936.7	7765.26	11064.7	12023.6	153850	172014	53971.3	137039	30639.4	86068.3	77668.7	94893.1	50135.1
Compound1703	(8E)-2-Amino-8-octadecene-1,3,4-triol	C18 H37 N O3	315.277	17.807	7.93273e+06	3.04511e+06	6.60138e+06	888627	3.75808e+06	461495	2.56333e+06	1.00355e+06	560255	763187	924159	68889.5	8.44008e+06	2.68783e+06	1.37166e+06	748051	520259	302059
Compound1716	Pregnane-3,20-dione	C21 H32 O2	316.24	16.712	47975.7	52120.2	164070	791649	200218	147090	47451.4	75719.2	28742.6	484795	207686	310876	125335	180647	264179	248960	144682	523822
Compound1717	15,16-Dihydroxyoctadecanoic acid	C18 H36 O4	316.261	17.958	64612.5	37173.3	354085	75059.4	98212.6	44654	28094.5	41856	22773.8	322288	1.0127e+06	37179.1	113254	244658	177501	151999	223248	36698.2
Compound1720	Leucyltryptophan	C17 H23 N3 O3	317.173	13.377	1.20442e+06	1.41821e+06	692348	944947	1.42214e+06	312430	1.23604e+06	706991	519166	2.95983e+06	451002	751130	3.31444e+06	1.79841e+06	684231	1.16182e+06	2.6491e+06	3.08846e+06
Compound1722	Amorolfine	C21 H35 N O	317.271	16.488	74991.4	1.15939e+06	643937	215565	540055	18733	394052	22828	17307.4	309659	39710.1	47952.9	5.52426e+06	1.53906e+06	124145	68785.9	42843.7	484984
Compound1723	Phytosphingosine	C18 H39 N O3	317.292	35.534	301301	314412	361630	46209.4	28639	5982.32	136084	23580.3	10055.4	187397	14776.5	229037	258004	74368.8	13884.7	21177.6	9750.87	52248.9
Compound1729	methadone-d9	C21 H18 [2]H9 N O	317.955	3.106	885172	559685	38527.6	812992	342039	579333	390745	421910	395532	1.54233e+06	721717	1.83873e+06	72529.9	664918	30039.2	1.23735e+06	1.10714e+06	2.49833e+06
Compound1736	(3S,6S)-3-(Hydroxymethyl)-6-{4-[(3-methyl-2-buten-1-yl)oxy]benzyl}-2,5-piperazinedione	C17 H22 N2 O4	318.157	14.701	63347	39501	178509	419753	119540	58669.4	43889.8	44939.4	27983	2.5106e+06	131284	2.73799e+06	420483	173400	118826	240588	320587	1.15422e+06
Compound1743	2-[(2Z)-2-({4-[(3-Aminopropyl)amino]butyl}imino)-2-hydroxyethyl]-2-hydroxysuccinic acid	C13 H25 N3 O6	319.174	5.408	307703	133301	39978.5	22306.5	20333.7	53957.2	96794.5	486795	67320.7	145087	76767.6	21461.6	46505.6	60206.2	92901.7	43082	33794.6	93958.8
Compound1748	2-[5-(4-phenyl-1,3-thiazol-2-yl)-2-thienyl]pyridine	C18 H12 N2 S2	320.05	3.872	19893.2	14166	1.41006e+06	208909	547342	21129.6	137291	7255.7	14287.7	47599.6	113341	129940	1.36768e+06	531780	67339.9	136124	18904.7	172764
Compound1758	1-(2-Deoxy-5-O-phosphonopentofuranosyl)-5-methyl-2,4(1H,3H)-pyrimidinedione	C10 H15 N2 O8 P	322.057	9.995	1.3177e+06	289728	4103.93	6983.58	3683.4	28840.7	197426	361498	47050.3	7971.83	4496.91	71724.8	17594.5	11823.8	5369.01	3404.66	3658.96	4508.78
Compound1763	D-Carnitine	C7 H15 N O3	322.21	3.975	653916	240525	200439	1.55223e+06	1.81461e+06	128179	98191	155302	141809	1.02274e+06	1.31456e+06	3.51323e+06	333262	134965	1.19305e+06	1.28225e+06	1.86738e+06	1.23882e+06
Compound1771	MFCD00674434	C20 H37 N O2	323.282	35.145	2612.63	6460.21	85841.3	14104.2	33182.2	5977.86	8867.62	23298.2	7522.14	7692.05	11105.9	7595.96	93311.4	32354.1	2960.35	3621.89	8755.69	4931.91
Compound1775	bis-beta-D-fructofuranose 1,2':2,3'-dianhydride	C7 H17 N8 O5 P; C12 H20 O10	324.106	4.13	191444	271890	1.16684e+06	1.65586e+06	1.06862e+06	155038	247682	90139.8	136501	338714	1.30513e+06	149520	923818	700860	1.50736e+06	977943	1.04318e+06	732729
Compound1781	farnesyl cysteine	C18 H31 N O2 S	325.207	18.314	118708	49165.7	232080	316138	182102	50430.1	32728.3	30707.8	19509.4	432811	133787	46484.9	212378	185630	156214	504005	330362	105650
Compound1782	10-Nitrolinoleate	C18 H31 N O4	325.225	15.492	111389	199220	1.29602e+06	1.62172e+06	966206	274645	200386	108078	238286	290573	2.26206e+06	101068	1.28887e+06	1.34747e+06	1.52947e+06	2.17252e+06	2.37669e+06	1.98254e+06
Compound1783	Oleoylethanolamide	C20 H39 N O2	325.297	15.122	38718.7	374111	50761.5	57339.5	57729.4	22777.1	163040	23012.4	19230.2	97301	43217.2	45703.3	52585.2	78946.8	41847.2	51033.9	30441.7	161312
Compound1785	Didecyldimethylammonium	C22 H47 N	325.37	22.02	524324	1.52039e+07	2.37494e+06	1.21075e+06	3.08193e+06	134374	1.69425e+06	134174	272640	1.05793e+06	514420	222978	2.08589e+06	1.28548e+06	3.1587e+06	1.24151e+06	845751	5.77021e+06
Compound1790	6,7-Dimethyl-8-ribityllumazine	C7 H19 N8 O5 P; C13 H18 N4 O6	326.122	4.139	212273	152892	1.42186e+06	1.43693e+06	690479	286254	242573	120967	183483	383689	1.1422e+06	56536.2	1.30389e+06	400899	1.11233e+06	697785	705332	461649
Compound1794	4-Dodecylbenzenesulfonic acid	C18 H30 O3 S	326.192	0.223	1.2361e+06	356897	87171.3	97439.2	142324	136013	123110	194318	105151	152858	45439.2	151140	320236	521622	228009	68156.4	66261.8	56629.3
Compound1796	Promegestone	C19 H35 P S; C22 H30 O2	326.224	16.592	57324.3	64217.7	404300	202506	151625	131669	48987.6	23795.5	27698.6	1.26944e+06	519978	734892	103258	185963	522915	1.06783e+06	527187	432991
Compound1799	(2S)-3-Phenyl-2-({[(3S,4S,5R)-2,3,4-trihydroxy-5-(hydroxymethyl)tetrahydro-2-furanyl]methyl}amino)propanoic acid (non-preferred name)	C15 H21 N O7	327.132	4.6	58095.3	44647.1	79370.7	59441.1	70815.8	40404.6	34730.5	33811.1	31587.3	94446.8	83006.7	39727	151921	78637.4	79103.1	110388	332106	52306.7
Compound1802	N,N-Dimethylsphingosine	C20 H41 N O2	327.313	14.855	190183	1.58717e+06	37143.7	125740	40115.8	15199.5	41721.1	25303.2	12799.5	59499.2	30074.5	21620.8	128914	60749.7	28153.1	34547.3	18959.9	990416
Compound1809	Glycol stearate	C20 H40 O3	328.298	29.818	127401	51397.7	30032.4	272773	215418	167584	478059	73033.4	122493	162807	318175	129530	309889	249134	82698.3	293860	445353	498181
Compound1815	Valclavam	C14 H23 N3 O6	329.158	10.684	891354	1.40192e+06	1.66818e+06	649440	1.65131e+06	1.44463e+06	1.02064e+06	634820	577596	2.38219e+06	396464	440867	1.43174e+06	3.25006e+06	1.01004e+06	1.55447e+06	444938	938900
Compound1819	PIVOPRIL	C16 H27 N O4 S	329.166	16.216	25977.8	14903.3	34533.1	37638.8	41164.6	13085.3	11942.2	13787.4	11149	42156.7	28262.4	29674.7	45749.5	51320.2	25747.1	181654	424218	1.29827e+06
Compound1826	Palmitoyl Serinol	C19 H39 N O3	329.293	19.525	74823.1	123183	300825	70358.2	1.06602e+06	19372.4	35674.7	18386.8	16554.9	3.66409e+06	52550.8	1.42717e+06	73268.2	176252	70691.6	166526	77588	118942
Compound1835	MFCD00057857	C20 H26 O4	330.183	15.68	36043.3	56999.3	193608	96590.7	249201	25019.3	19445.5	31050.7	21003.3	231534	113013	109123	171578	342215	60307.2	135137	394702	676164
Compound1841	Leucomalachite green	C23 H26 N2	330.209	15.789	3.04934e+07	2.29054e+07	52061.5	250028	65318.1	1.39995e+07	8.82082e+06	4.88243e+06	1.04278e+07	99890.7	53740.2	66591.8	79691	88211.5	54874	53988.6	834331	439929
Compound1844	9,10-Dihydroxy-11-(3-pentyl-2-oxiranyl)undecanoic acid	C18 H34 O5	330.24	15.873	493365	366147	2.91962e+06	285205	2.72438e+06	356572	421981	209096	173421	1.773e+06	4.37524e+06	112844	1.45047e+06	1.92502e+06	1.26227e+06	1.84431e+06	1.17113e+06	336946
Compound1845	(-)-pinellic acid	C18 H34 O5	330.24	14.413	127916	67433.5	464909	187623	467220	56861.5	65129.8	37008.3	26103.1	434691	218851	30960.7	278020	391688	136935	357503	91184.4	228821
Compound1846	all-cis-4,7,10,13,16-Docosapentaenoic acid	C22 H34 O2	330.256	25.431	233066	212800	553858	51396.4	218029	142582	102248	230011	99799.6	1.80173e+06	125580	171782	548819	945315	191228	606771	684453	169266
Compound1847	1728235	C19 H38 O4	330.277	25.247	151087	88411.1	589006	120433	92403.1	23444.9	16495.5	293304	116622	97119.6	43920.3	57347	124924	424541	162364	72067.7	24199.5	27691.7
Compound1866	trp-lys	C17 H24 N4 O3	332.185	4.105	23821.7	10463.2	67135.5	139664	73664.8	22477.9	8041.65	9254	6443.06	68398.4	56783.9	60809.1	27967.6	279726	118879	98207.1	145426	252066
Compound1868	9,10,13-Trihydroxyoctadecanoic acidPhloionolic acid	C18 H36 O5	332.256	16.264	5.73672e+06	2.00438e+06	1.49864e+07	2.80613e+06	8.62567e+06	4.65256e+06	3.83475e+06	2.56342e+06	1.63817e+06	1.4238e+07	2.12279e+07	196930	8.20364e+06	9.80413e+06	8.27433e+06	8.98796e+06	5.33377e+06	3.84304e+06
Compound1869	Adrenic acid	C22 H36 O2	332.272	26.051	152462	235693	711062	105500	217934	113968	130725	195340	102373	2.18165e+06	146729	228909	738053	1.08323e+06	238620	433350	589870	143305
Compound1883	4-[(Z)-(6-Hydroxy-3-oxo-1-benzofuran-2(3H)-ylidene)methyl]phenyl hydrogen sulfate	C15 H10 O7 S	334.015	14.042	1.2998e+06	5.36714e+06	1.83424e+06	2.97917e+07	1.21299e+06	3.31086e+06	1.91984e+06	172048	3.85028e+06	4.52967e+06	4.22295e+06	65771.8	3.96146e+07	1.52516e+07	997927	1.37573e+07	2.52763e+07	1.74726e+07
Compound1886	N-(1-Benzothiophen-3-yl)-N'-(3-cyclopropyl-1-methyl-1H-pyrazol-5-yl)urea	C16 H16 N4 O S	334.087	3.817	131972	174594	831811	2.33559e+06	972832	169451	170835	75078.3	199511	311285	1.43312e+06	138266	1.12029e+06	950898	1.10262e+06	1.18807e+06	1.00451e+06	1.12458e+06
Compound1891	Naratriptan	C17 H25 N3 O2 S	335.166	12.809	40334.4	28013	35032.2	123278	62039.1	17656.9	19952.5	24471.6	24787	65676.3	75919.8	21130.3	85423.2	67746.8	124204	123916	352150	308285
Compound1892	Senecivernine	C18 H25 N O5	335.173	15.66	455426	236767	313611	463211	513432	43187.6	124469	703227	78813.6	88715.8	134934	38222.9	322439	795330	239771	39102.3	256206	89528.6
Compound1894	(2Z)-3-methyl-5-(1,2,5,5-tetramethyl-7-oxo-1,2,3,4,4a,5,6,7-octahydronaphthalen-1-yl)pent-2-enoic acid	C20 H30 O3	335.245	24.362	116330	138288	739008	1.24512e+06	841375	147419	210774	120136	120968	334020	1.5387e+06	25025.2	1.1459e+06	795631	1.24242e+06	1.32705e+06	1.00401e+06	1.02423e+06
Compound1898	methyl 2-(1,3,5-trihydroxy-4a-methyl-8-oxo-decahydronaphthalen-2-yl)prop-2-enoate	C15 H22 O6	336.103	3.691	43999.2	22357.2	94312.2	1.39733e+06	368764	204109	60038.9	62817	164800	120684	2.28094e+06	125655	404843	439093	874803	1.1892e+06	1.37075e+06	390097
Compound1901	1-Linoleoyl glycerol	C21 H38 O4	336.266	35.208	47215.5	27404.7	241311	87398.7	123053	50819.6	56699.6	186272	46769.4	63530.4	29813.1	43616.8	178434	271752	22959.9	51591.5	73780.9	62750.7
Compound1904	(6E)-7-(2H-1,3-benzodioxol-5-yl)-1-(piperidin-1-yl)hept-6-en-1-one	C19 H25 N O3	337.169	24.807	52160.7	40407.3	79760.5	69653.5	67469.3	3921.07	8677.99	38072.3	18115.2	19914.2	30917	52133.1	42917.1	322407	15974.7	4884.18	19762	91539.3
Compound1915	MFCD01320532	C20 H37 N O3	339.277	26.81	1.77903e+06	1.39496e+06	6.23465e+06	5.9995e+06	7.4059e+06	1.60909e+06	1.24631e+06	1.6595e+06	1.04607e+06	6.3189e+06	6.99795e+06	2.41225e+06	6.66952e+06	8.7879e+06	3.64555e+06	8.33612e+06	5.76972e+06	9.58425e+06
Compound1919	3,8,15-Trihydroxy-12,13-epoxytrichothec-9-en-4-yl acetate	C17 H24 O7	340.151	11.697	135595	68961.9	117519	398395	158683	127276	111684	79670.3	294406	349365	136980	115355	154825	192601	170749	397669	317456	1.25925e+06
Compound1926	2,3-Dimethyl-5-[(2E,6E)-3,7,11-trimethyl-2,6,10-dodecatrien-1-yl]-1,4-benzoquinone	C23 H32 O2	340.24	16.806	227454	304222	669633	302937	1.55769e+06	38137.7	69217.9	39080.8	41476.5	3.3829e+06	45700.1	1.52471e+06	116180	131853	66370.1	100929	25128	38777.6
Compound1928	Glycidyl Stearate	C21 H40 O3	340.297	35.127	78553.9	60835.9	55039.7	144797	61944	36933.9	40205.4	49439.1	170085	48117.4	64440.7	89942.8	81119.3	184233	80222.8	56899.2	80556.9	56370
Compound1935	trp-his	C17 H19 N5 O3	341.149	11.162	673042	370776	379390	96881.7	325749	219588	320143	383846	171640	414488	251229	26567.8	576013	1.06767e+06	476930	488720	108868	118975
Compound1936	leminoprazole	C19 H23 N3 O S	341.158	5.44	416417	100076	389037	66012	135766	64294.4	44361.4	134653	36692.7	408862	86263.5	49671	324280	273886	110574	170889	216717	101874
Compound1942	1801426	C20 H39 N O3	341.292	14.884	36884.8	379163	34553.6	26268	37318.6	14139.7	17749.8	15263.6	11907	50159.2	27977.4	19235.6	47326.8	47242	25918.6	32138.3	17637.8	177493
Compound1948	α,α-Trehalose	C12 H22 O11	342.116	3.793	37678	24659.7	263696	2.66214e+06	603803	221814	27323.5	52718.5	162673	116285	3.98018e+06	43714.3	419515	743014	485445	591156	675696	1.30288e+06
Compound1955	Docosahexaenoic acid methyl ester	C23 H34 O2	342.255	16.97	1.15052e+06	421664	1.87012e+06	143983	1.45484e+06	32579.3	166266	139713	18301.3	172499	128486	200844	2.28549e+06	1.43352e+06	193683	507455	34296.6	76248.7
Compound1961	(3S)-3-{(Z)-[(3S)-3-{(Z)-[(3R)-3-Amino-1-hydroxy-4-methylpentylidene]amino}-1-hydroxybutylidene]amino}-5-methylhexanoic acid	C17 H33 N3 O4	343.247	13.099	3.03713e+06	1.56636e+06	747948	836063	782077	1.05339e+06	1.70962e+06	1.45665e+06	770090	1.61626e+06	694650	745438	2.96943e+06	2.3296e+06	1.42165e+06	1.3756e+06	5.63973e+06	3.74048e+06
Compound1962	4147610	C19 H37 N O4	343.272	17.903	57889.6	148167	73885.2	185382	63967.5	44246.5	39554.5	63601.8	42983.4	1.16437e+06	104524	35995.4	61584.2	67112.9	67598.4	175602	90974.2	295824
Compound1963	Cedefingol	C20 H41 N O3	343.308	19.852	1.86362e+06	1.5962e+06	2.43181e+06	1.4573e+06	5.08259e+06	37719.8	638625	93631.9	88208.8	7.75181e+06	1.13336e+06	1.56429e+06	1.10378e+06	1.12763e+06	398849	1.09105e+06	978111	837248
Compound1976	Laninamivir	C13 H22 N4 O7	346.148	4.132	263550	122672	325014	146153	182776	78445.8	82762.7	124539	53822.4	180101	255043	109477	455720	718608	242960	177760	186353	131665
Compound1979	Sorbitan, monododecanoate	C19 H30 N4 O2; C18 H34 O6	346.235	16.025	163956	43842	352666	989887	159757	58657.2	76382.4	62731.1	52813.5	256356	312156	146702	348694	286986	181312	409064	257090	886978
Compound1991	Imidocarb	C19 H20 N6 O	348.169	14.891	75308.7	118618	230925	922234	440229	12044.7	13610.2	13002.1	10142.8	42727.3	23832.1	21757.8	172674	375340	275239	42824.9	23903.6	46775.3
Compound1994	Panobinostat	C21 H23 N3 O2	349.177	15.403	469779	422314	697888	2.71868e+06	928228	58005	143456	86530.2	87638.3	1.22381e+06	947116	1.24387e+06	529944	888037	1.01216e+06	41880.7	13931.4	102931
Compound1995	4-[(2R)-2-(Aminomethyl)-2-(hydroxymethyl)-5-oxo-1-pyrrolidinyl]-3-(3-pentanylamino)benzoic acid	C18 H27 N3 O4	349.2	13.325	609969	1.1928e+06	278569	249616	458991	236219	905771	365594	78281.7	728996	154253	327070	2.53729e+06	739378	644773	580746	1.17384e+06	620634
Compound1996	2-(13,16-Dimethyl-15-oxa-4-azapentacyclo[14.3.1.0~2,14~.0~3,11~.0~5,10~]icosa-2,5,7,9,11,13-hexaen-19-yl)-2-propanol	C23 H27 N O2	349.206	12.891	25689	27209.9	22110.9	65482	24364.6	12478.1	12593.2	21388.5	9628.6	41452.1	21881.3	13336.6	118066	35629.4	21379.3	65096.9	379244	721977
Compound2009	Tenuifoliside A	C8 H19 N8 O2 P3; C31 H38 O17	352.089	3.822	49754.4	12161.4	276659	849495	264910	52050.1	17769.8	40431	46504.3	272875	1.83472e+06	34842.8	718411	2.03178e+06	1.12375e+06	2.12255e+06	1.45818e+06	1.09808e+06
Compound2010	NP-013663	C18 H34 O5	352.224	15.077	186078	146470	182919	319587	257439	215146	228133	20458.9	67248.7	378536	164457	54919.3	442678	466368	356919	293446	101344	357353
Compound2012	quinbolone	C24 H32 O2	352.24	16.045	2.20874e+06	1.52948e+06	2.08037e+06	1.93446e+06	3.47515e+06	276499	883632	111931	79730.8	564480	220432	423281	1.49483e+06	745582	409914	263730	99906.5	50722.1
Compound2014	Motretinide	C23 H31 N O2	353.235	17.573	417536	259658	81649.2	47691.6	95625.2	369097	120975	341288	577730	67661.7	120294	58284.7	85216	91885.2	34845.9	40473.8	130116	28381.2
Compound2017	Isopropyl 6-O-[(2R,3R,4R)-3,4-dihydroxy-4-(hydroxymethyl)tetrahydro-2-furanyl]-D-glucopyranoside	C14 H26 O10	354.152	4.116	312452	140055	274819	120076	115719	78955.1	126086	211544	56399.3	114515	213437	63644.5	369788	354095	196986	102367	296345	142683
Compound2018	(+)-yohimbine	C21 H26 N2 O3	354.196	12.149	24248.9	21955.8	29370.8	55851.5	27182.8	14695.1	15295.6	21789	17699.7	125515	29011.1	19446.7	41633.8	57639	29277	59466.7	463281	171604
Compound2019	hexamidine	C20 H26 N4 O2	354.204	17.402	75209.7	63109.2	108209	63205.2	126731	27779.3	43462.6	25214.6	19391.2	89671.5	44359.1	37825.1	112936	121775	46181	1.29176e+06	505578	1.02616e+06
Compound2021	(-)-Prostaglandin E1	C20 H34 O5	354.24	14.542	10920.5	16785.2	16815.1	24045.6	24615.3	5296.24	3113.49	4258.81	3697.55	18009.2	15064.4	4747.06	93277.9	36083.5	38156.1	37587.4	30566.6	11994.2
Compound2022	Bufa-20,22-dienolide	C24 H34 O2	354.255	35.565	614133	6.03953e+06	6.4883e+06	653245	1.11585e+07	22687.5	1.44546e+06	339079	52291.8	1.39198e+06	248838	70739	8.58546e+06	522230	919156	707019	144381	58762.4
Compound2027	1-linoleoyl-sn-glycerol	C21 H38 O4	354.276	35.477	189751	118235	2.1309e+06	174577	317272	290637	65405.7	83805	140405	50226.5	744497	98663.4	246362	80221.1	54287.9	291106	68791.9	155009
Compound2040	Pro-Leu-Lys	C17 H32 N4 O4	356.242	4.118	157298	336279	953731	2.26207e+06	2.00412e+06	395827	174896	108729	268346	467492	2.6914e+06	227594	1.46682e+06	2.86051e+06	3.50906e+06	2.73514e+06	3.62005e+06	3.20825e+06
Compound2042	Ethyl docosahexaenoate	C24 H36 O2	356.271	35.252	525708	582272	75346.9	23016.6	543722	71058.9	77182.2	26715.3	7950.79	77362	11588.7	29114	225607	106905	42290.6	36829.9	13731.6	33667.7
Compound2046	Docosahexaenoic acid ethyl ester	C24 H36 O2	356.271	19.657	5.0898e+07	1.13536e+08	1.65327e+07	1.47565e+06	2.69997e+07	5.92506e+06	1.38062e+07	5.08458e+06	157004	6.05888e+06	63318.6	867063	1.8336e+07	4.22307e+06	1.60211e+06	2.95632e+06	736539	757461
Compound2048	1-Oleoyl-rac-glycerol	C21 H40 O4	356.291	20.698	12817.7	15696.5	27990.3	64435.1	24911.2	155874	56303.2	65925.5	76809.8	23524.2	599830	47904.2	195375	36381.5	82425.1	66888.2	150061	45427.5
Compound2050	Cinolazepam	C18 H13 Cl F N3 O2	357.067	4.193	15538.4	23306.7	47132.9	51487.3	82661.3	17772.2	8987.45	15890.3	15085.6	19853.6	92335.2	4918.4	117681	55277.9	64256.1	79626.6	65229.1	53712.7
Compound2062	methyl 3-(methylamino)-2-[(4-methyl-1,2,3-thiadiazol-5-yl)carbonyl]but-2-enoate	C10 H13 N3 O3 S	358.111	3.589	76117.1	56265.9	172257	563653	184021	77026.7	66485.5	35801.5	61982.9	104301	893657	37424.4	179647	948569	429092	767863	770666	683616
Compound2063	Cilastatin	C16 H26 N2 O5 S	358.157	3.278	118375	35420	7330.35	9328.48	10763.8	17067.5	9789.97	45704.8	12458	874524	33890.3	361758	8418.89	202059	5844.25	59484.7	30233.8	19676.9
Compound2064	Estra-1,3,5(10),16-tetraen-3-ol benzoate	C25 H26 O2	358.193	13.1	1.22259e+06	426761	30008	32095.3	40993.6	244127	529258	87536.8	30626.3	1.27633e+06	61828.3	37468.4	252605	239440	51299.9	104190	324073	69803.5
Compound2068	11?-hydroxy-6?,11-dimethylprogesterone	C23 H34 O3	358.25	16.575	1.14256e+06	1.73764e+06	1.27909e+06	1.77276e+06	3.05081e+06	910734	861282	193888	160293	7.40455e+06	2.36432e+06	149086	339502	806213	690071	200429	172148	242874
Compound2069	7A-METHYLTESTOSTERONE PROPIONATE	C23 H34 O3	358.25	16.827	82612.4	314348	104249	241675	272111	95083.4	186466	24708.6	28053.1	574075	106929	1.69753e+06	162819	157410	138988	53308.9	91148.6	161261
Compound2083	Arg-Trp	C17 H24 N6 O3	360.19	4.578	53953.1	50644.3	140768	453957	217798	14606.8	43066.8	35141.8	25969.4	190227	285791	35361.5	389959	262415	298729	258598	917000	268670
Compound2091	N-Arachidonylglycine	C22 H35 N O3	361.261	24.861	813544	384937	710343	170610	649251	271507	303678	502857	157116	2.8309e+06	98287.9	712655	830522	2.44199e+06	400619	519703	616119	255338
Compound2092	CETABEN	C23 H39 N O2	361.297	17.027	40819.4	325073	149604	126983	111993	17390.6	30022.4	19380.1	15610.6	185440	32253.5	34807.6	1.62711e+06	1.51785e+06	50236.9	58171.5	39911.3	138666
Compound2093	(2Z,4E,8Z)-N-Isobutyl-2,4,8-icosatrienamide	C24 H43 N O	361.334	27.99	1.50362e+07	6.87178e+06	7422.82	153552	9054.26	6.36868e+06	5.11999e+06	1.19811e+07	4.33541e+06	34219.6	51251.8	209613	50018.3	58695.5	41495.7	94455.9	761626	372556
Compound2098	Cortisol	C21 H30 O5	362.209	15.942	466224	151230	508301	2.74233e+06	3.0839e+06	499604	312724	299531	205210	1.11889e+07	2.08111e+06	6.46024e+06	207731	1.64184e+06	953018	420024	592335	1.99763e+06
Compound2101	20-HETE Ethanolamide	C22 H37 N O3	363.277	23.817	27488	30748.5	94493.2	40369.1	30688.9	16184.9	16456.1	32798	54622.6	1.20884e+06	31268.2	228885	68317	100806	24617.1	41620.2	44752.5	41679
Compound2105	D-(+)-Maltose	C12 H22 O11	364.098	3.708	1.30016e+06	1.35798e+06	4.5472e+06	1.96856e+07	5.11938e+06	5.3429e+06	1.59111e+06	1.53885e+06	4.19952e+06	1.52329e+06	2.43098e+07	250822	8.08817e+06	5.62574e+06	7.54338e+06	1.19429e+07	9.29294e+06	1.00795e+07
Compound2119	N-OLEOYL-4-AMINOBUTYRIC ACID	C22 H41 N O3	367.308	29.114	57765.7	57742.7	647872	228136	269785	58368.3	93147.6	188826	88716.8	279652	427931	42980.9	823463	475859	210375	225057	797405	869609
Compound2129	cis-5-Tetradecenoylcarnitine	C21 H39 N O4	369.287	18.502	447650	1.10192e+06	138779	1.03395e+06	658062	168760	66669.7	366142	271264	6.0965e+06	646394	1.13276e+06	399211	154622	441601	1.17818e+06	375966	1.02717e+06
Compound2133	parecoxib	C19 H18 N2 O4 S	370.098	16.862	61255.9	26283.3	483476	257543	71774.6	59405.2	30893.2	24939.2	25454.6	90267.3	578618	30034.6	215298	129396	229034	452335	718815	78703.9
Compound2139	Tetradecanoylcarnitine	C21 H41 N O4	371.303	19.361	499677	711790	392979	1.60006e+06	736828	185719	99014.4	491599	332432	4.43001e+06	700862	1.12429e+06	700264	281965	495842	992789	435989	1.40006e+06
Compound2147	Cervonoyl ethanolamide	C24 H36 O3	372.266	16.604	1.47783e+08	7.90916e+07	5.15899e+07	1.51803e+07	2.67713e+07	2.22008e+06	1.09985e+07	1.28245e+06	584741	3.04134e+07	730772	4.75461e+06	1.65232e+08	3.01662e+07	6.21054e+06	6.85325e+06	608085	703246
Compound2160	NLK	C16 H31 N5 O5	373.232	9.854	76923.3	57308.1	138941	38052.7	158376	181293	64858.7	322093	98414.2	198284	191214	23335.6	94046.3	511030	151396	52146.5	22707	50730.7
Compound2171	Tinabinol	C23 H34 O2 S	374.228	4.127	126276	55311.5	183517	290783	239572	33939.5	39288.7	137578	25998.7	335727	274800	166260	209333	578766	241626	263437	209426	262037
Compound2178	loganate	C16 H24 O10	376.138	12.214	3.01892e+06	2.35475e+06	2.64875e+06	7.64679e+06	2.95296e+06	873047	775315	1.70904e+06	391461	1.13243e+06	5.32954e+06	271935	2.81365e+06	2.51645e+06	3.48988e+06	2.89079e+06	3.70424e+06	845489
Compound2184	2-(14,15-Epoxyeicosatrienoyl) glycerol	C23 H38 O5	376.259	24.478	42431.4	58230.8	1.84983e+06	1.61946e+06	304955	242839	19978.1	43456.6	82665.8	315380	1.54145e+06	19176.5	540009	35997.8	455022	922718	1.05293e+06	789154
Compound2192	1,3-dimethyl 2,4-bis(4-hydroxyphenyl)cyclobutane-1,3-dicarboxylate	C20 H20 O6	378.114	3.56	305023	120074	364516	6.6498e+06	908432	1.11392e+06	427800	485832	852928	371324	9.40741e+06	18395.2	1.46853e+06	2.2889e+06	6.03451e+06	7.14477e+06	9.49416e+06	4.19275e+06
Compound2204	NP-003037	C16 H22 O8	380.092	3.555	20222.2	28874.3	40297.5	504536	136926	31875	26958.6	26156.8	31200.7	65352.1	592631	43366	65946.7	116962	250426	788217	567126	604921
Compound2207	Di-4-coumaroylputrescine	C22 H24 N2 O4	380.173	14.902	28156	53487.8	125870	319818	72484.8	17086.7	15242.8	23963	14388.6	80258.4	65751.8	26634.6	319105	148503	103507	324395	479009	233265
Compound2208	(2S)-2,3-Dihydroxypropyl (5Z,8Z,11Z)-5,8,11-icosatrienoate	C23 H40 O4	380.292	24.754	863563	153536	520250	25735.7	119165	142178	138000	996087	95694.3	122525	69072.3	58968.5	325653	1.90859e+06	203167	68853.2	22925.5	23835.4
Compound2211	3-(tert-Butyl)-N-[4-(2,3-dihydroimidazo[2,1-b][1,3]thiazol-6-yl)phenyl]-1-methyl-1H-pyrazole-5-carboxamide	C20 H23 N5 O S	381.164	10.343	6029.38	10556.9	15024.1	56189.5	17476.4	17649.2	11716.9	16232.7	15449.4	15773	168518	2348.95	23738.3	29743.1	72691.3	60800.4	63953.6	18852.3
Compound2213	symphytine	C20 H31 N O6	381.214	12.042	206443	86460.3	34424.5	19782.2	22053.3	20680.8	123174	144424	35199.9	522809	21693.6	51255.5	47195.5	340856	28557.2	27363.4	61714.1	20629.1
Compound2222	dihydrozeatin-O-glucoside	C16 H25 N5 O6	383.18	4.132	118312	103500	151392	187066	142842	66389.3	91132.6	92631.4	41249.6	140825	143696	85489.3	396805	302391	235727	123888	112950	151387
Compound2225	2177	C24 H33 N O3	383.246	17.144	854414	691292	60272.8	33301.8	69329.3	518436	485369	260503	500646	42159.4	32586.1	23924.5	65469.7	66189.4	27842.5	29412.5	20441.5	27834.6
Compound2232	2-hydroxy Lignoceric Acid	C24 H48 O3	384.361	27.426	12149.3	920687	303038	64156.4	195985	20863.9	99089.5	633633	235916	319179	1.92585e+06	134643	1.07348e+06	309473	479486	8458.04	359287	169430
Compound2234	3-Hydroxy-cis-5-tetradecenoylcarnitine	C21 H39 N O5	385.282	17.455	574253	470177	605296	4.39509e+06	1.41207e+06	20837.5	66966.5	79062.2	226949	2.08672e+06	77733.6	131174	488919	201136	266202	922144	67954.8	1.90304e+06
Compound2238	Bevenopran	C20 H26 N4 O4	386.195	13.806	16553.8	11552.1	221958	165139	288351	63678.2	14256.9	99820.1	28388.7	103779	247981	30025.8	632604	456718	171500	917780	903274	487308
Compound2244	KLK	C18 H37 N5 O4	387.285	9.671	126953	11546.5	78989.2	4871.05	45113.7	170100	23973.6	647268	151354	121813	14861.9	11233.9	20908.7	360506	36489.5	33671	12412.4	4503.81
Compound2250	ilomastat	C20 H28 N4 O4	388.21	13.592	72212.8	48484.3	329037	497323	211593	24422.4	38086.2	67343.4	35208.1	90687.7	276235	41700.2	604122	2.97518e+06	1.14479e+06	6.98226e+06	3.01488e+06	1.81234e+06
Compound2253	ELK	C17 H32 N4 O6	388.232	9.844	96560.2	53979.9	126854	56788.1	133440	65278.6	50860.7	180905	42355.4	164355	135540	36248.3	78830	325576	108629	83017.8	33501.8	55637.1
Compound2262	Bis(2-ethylhexyl) phthalate	C24 H38 O4	390.276	35.588	132134	1.21285e+06	2.36815e+06	581643	3.25296e+06	168720	312008	14674.7	117268	536939	425340	20958.5	5.00773e+06	115999	482629	670103	251078	15035.2
Compound2263	.alpha.-Apocholic acid	C24 H38 O4	390.276	17.016	9.382e+07	9.0615e+07	2.32425e+08	4.47336e+07	3.16781e+08	5.53769e+06	3.7493e+07	1.79281e+07	570503	7.71056e+07	1.11563e+06	3.06444e+06	2.65213e+08	2.00485e+08	5.58342e+07	8.00886e+07	1.8372e+06	2.1449e+07
Compound2266	flavoxate	C24 H25 N O4	391.177	12.652	43653.1	11641.3	69792.9	85444.7	34786.6	4411.36	23413	51213.5	20946.2	106053	183491	22269.2	100245	134474	30506.7	79833.2	101246	180534
Compound2274	(2E,4E,6E,8E,10E,12E,14E)-15-(4-Hydroxy-2,6,6-trimethyl-1-cyclohexen-1-yl)-4,9,13-trimethyl-2,4,6,8,10,12,14-pentadecaheptaenal	C27 H36 O2	392.271	16.689	49891.2	50805	239809	114636	533774	26855.5	41343.1	24340.2	18577.5	1.29803e+06	164824	202975	167686	97303.1	133621	42971.4	55377.4	35993.2
Compound2277	Deoxycholic Acid	C24 H40 O4	392.293	35.677	234546	730361	177990	94665.9	214080	32495.6	54208.6	58329.6	14279.1	54338.8	61065.7	47531.7	162374	65613.5	50453.2	40569.2	20058	42682
Compound2284	N1-(4-isopropylphenyl)-4-(2,5-dioxotetrahydro-1H-pyrrol-1-yl)benzene-1-sulfonamide	C19 H20 N2 O4 S	394.087	3.551	54909.7	21286.6	212972	963410	409307	132345	65652.9	102667	120861	217059	2.34501e+06	17128.6	510684	1.17286e+06	1.063e+06	1.97107e+06	1.71196e+06	1.01188e+06
Compound2285	gemeprost	C23 H38 O5	394.272	16.327	71077.3	77502.5	150639	106345	198868	56149.9	61053.1	78351.3	52095.6	1.63019e+06	149202	145341	94591.3	225643	124073	152873	73391.9	129679
Compound2288	9,12-Hexadecadienoylcarnitine	C23 H41 N O4	395.303	18.817	303284	560694	372478	1.48115e+06	686818	132698	59105.8	186908	92218.8	2.62594e+06	783623	66201.5	304316	197950	355355	506913	196939	837880
Compound2293	HLK	C18 H32 N6 O4	396.249	9.771	132846	79649.3	153478	40027.6	125703	129706	74492.5	309711	80399	557585	81210.3	68555.6	89809.6	932490	125429	174050	93103.5	77059.9
Compound2297	campest-4-en-3-one	C28 H46 O	398.355	34.858	237778	76920.6	387723	428056	1.15608e+06	8229.26	90748	87893	64680.9	1.90902e+06	307856	1.81373e+06	178828	1.35535e+06	427254	21811.1	775241	975657
Compound2314	7a-Hydroxy-cholestene-3-one	C27 H44 O2	400.334	20.673	199123	64015.8	432002	368323	179195	19089.4	83495.8	33409.1	29867.1	707853	278962	484485	60208.4	356005	111097	78058.4	310009	665850
Compound2319	Myriocin	C21 H39 N O6	401.278	16.011	20891.3	41110.2	97050	135983	156005	28891.2	13545	79516.6	46731.9	1.40386e+06	846017	1.13717e+06	199665	79853.5	53835	31502.9	222139	183998
Compound2327	N-Palmitoyl-L-phenylalanine	C19 H42 N5 O2 P; C25 H41 N O3	403.309	26.012	56652.2	44371.2	1.65033e+06	199200	428170	224773	73942.5	232551	63492.5	2.27632e+06	3.20518e+06	185307	1.05283e+06	949384	513176	732293	565336	125451
Compound2334	Lisinopril	C21 H31 N3 O5	405.226	14.34	141777	161146	549260	563164	128034	35228.2	111767	26855.6	41574.1	238427	62329	25285.5	1.24373e+06	381783	123017	139509	229824	125193
Compound2335	Minaxolone	C25 H43 N O3	405.324	24.952	71702.4	39962.9	27649.3	18796.4	18652.3	40257.5	35527	22355.6	19551.7	2.14034e+06	27140.1	370306	19805.4	213731	18831.9	13382.9	19858.8	19083.6
Compound2338	16-Hydroxykaurane-17,19-diyl diacetate	C24 H38 O5	406.271	15.247	1.23227e+06	1.43203e+06	1.53112e+06	201349	1.9895e+06	739964	469748	32352.2	112444	1.8673e+06	843536	1.43973e+06	503991	599003	373334	171187	31741.3	258366
Compound2339	3-Oxocholic acid	C24 H38 O5	406.271	16.082	576537	681278	1.89488e+06	1.72427e+06	5.16371e+06	249303	170347	69637.4	56724.2	2.33387e+06	686846	401221	3.3813e+06	1.21087e+06	310011	233549	103692	172395
Compound2342	7-ketodeoxycholic acid	C24 H38 O5	406.272	0.134	5633.22	47009	15670.4	58200.7	26544.4	2547.97	3467.66	69712.6	5302.6	12349.1	1660.86	9456.91	59973.8	136335	22532	27148.2	15577.2	13946.6
Compound2348	Leu-Leu-Tyr	C21 H33 N3 O5	407.242	14.546	58313.9	45877.7	308729	388372	181721	60431.8	64513.8	19459.1	24544.4	100577	126587	28632.6	709692	194509	203594	380532	291709	216094
Compound2353	?-Muricholic Acid	C24 H40 O5	408.288	35.666	328560	5.59903e+06	9.36521e+06	3.74934e+06	1.45661e+07	383906	2.86282e+06	484460	74189.7	1.51991e+06	205832	304837	1.46683e+06	5.21751e+06	777236	749439	240073	40709.2
Compound2363	Quinaprilat	C23 H26 N2 O5	410.184	15.007	720549	1.67645e+06	2.74637e+06	5.76097e+06	1.49682e+06	500540	463477	354608	738047	703550	2.31513e+06	49424.7	7.06234e+06	4.03769e+06	3.20279e+06	4.69508e+06	5.10076e+06	3.26755e+06
Compound2367	Norethisterone enanthate	C27 H38 O3	410.282	16.937	116501	86688	565044	523338	2.11622e+06	48638.6	69297.1	76157.9	52604.7	755012	662923	3.19814e+06	227022	487853	411940	383439	71583.8	214903
Compound2369	FF-MAS	C29 H46 O	410.354	34.898	25194.7	52550.2	213047	975095	284353	8917.58	12809.4	8078.8	20450.1	346607	226266	721633	74070.3	406400	77485.9	18658.4	611269	340758
Compound2371	Fesoterodine	C26 H37 N O3	411.277	16.232	818589	1.12133e+06	2.04618e+06	72444.5	1.20952e+06	431085	1.66982e+06	83908	50684.9	932672	291956	96947.7	1.06291e+06	1.1215e+06	139201	224991	48935.3	39571.3
Compound2386	3-hydroxyhexadecanoylcarnitine	C23 H45 N O5	415.329	17.137	52653.4	28919.6	134914	152580	235018	14689.3	22321.4	23198.2	35349.3	606916	49136.7	23552.1	99799.1	144864	78695	285148	97381.5	753292
Compound2407	FKK	C21 H35 N5 O4	421.269	9.839	25860.6	35170.2	27816.6	11740.6	266092	40040.4	30087	9962.25	39351	371146	15469.9	28486.1	47530.8	691256	76981.5	447314	13004.5	12259.1
Compound2409	1-Octen-3-yl 6-O-beta-D-xylopyranosyl-beta-D-glucopyranoside	C19 H34 O10	422.216	13.069	24970.4	160178	26105.2	70658.5	54667.3	28545.6	41859.9	89825	37433.2	46332.5	34944.9	18526.3	137258	163893	65749.6	75823.1	109711	157632
Compound2411	(5E,7E,10R,12R,13E,16R,17R,18S,22S)-22-Ethyl-10,12,16,18-tetrahydroxy-17-methyloxacyclodocosa-3,5,7,13-tetraen-2-one	C24 H38 O6	422.266	15.891	750011	539153	392339	302310	1.23192e+06	280231	299888	34409.4	21939.9	543660	208601	77324.2	412277	767379	174412	242035	41513.4	136368
Compound2416	Linoleyl carnitine	C25 H45 N O4	423.334	20.146	2.72266e+06	2.99965e+06	2.62012e+06	4.29314e+06	3.58114e+06	1.11947e+06	737621	1.80454e+06	949632	1.186e+07	2.99302e+06	1.49425e+06	4.77936e+06	2.07823e+06	1.58529e+06	2.7726e+06	1.26533e+06	1.84366e+06
Compound2417	RLH	C18 H32 N8 O4	424.255	9.868	51185	28574	69762.4	82045.3	101504	18373.1	30828.7	43584.4	5688.68	486100	11779.2	94834	82387	434389	53671.5	150337	86734.4	273765
Compound2441	hydroxyprogesterone caproate	C27 H40 O4	428.292	18.323	794067	655271	416772	726297	1.37385e+06	915708	233845	1.56528e+06	251928	1.18522e+06	1.14571e+06	793417	373323	314757	210550	1.12156e+06	320378	489145
Compound2448	Adaprolol	C26 H39 N O4	429.287	16.151	3.04413e+06	5.66319e+06	7.79084e+06	122071	5.83281e+06	1.46797e+06	7.04403e+06	412370	242504	4.31368e+06	1.28354e+06	108049	5.92421e+06	5.31904e+06	746136	1.01218e+06	127616	90869.8
Compound2450	Hexadecanedioic acid mono-L-carnitine ester	C23 H43 N O6	429.309	16.772	129243	60186.3	448584	1.16381e+06	1.13273e+06	164474	14914	32052.8	131190	6.52284e+06	516400	453333	574017	497865	977855	2.06536e+06	745327	5.32719e+06
Compound2451	N-oleoyl-L-phenylalanine	C27 H43 N O3	429.324	26.222	59410.4	53820	3.88687e+06	312229	785770	501658	66345.5	450539	148209	5.29834e+06	9.31371e+06	1.4049e+06	973376	1.64127e+06	639630	1.23067e+06	930222	252947
Compound2455	4-{[5-(7-hydroxy-5,5,8a-trimethyl-2-methylidene-decahydronaphthalen-1-yl)-3-methylpentyl]oxy}-4-oxobutanoic acid	C24 H40 O5	430.269	3.105	4511	237980	41349.4	158915	60864.1	9553.8	11577.7	78893.4	27614.9	52972.9	42451.3	26407.7	70833.2	221077	49748.8	66552.7	60754.4	52330.1
Compound2457	3beta-hydroxy-5alpha-cholest-8-ene-4alpha-carboxylic acid	C28 H46 O3	430.344	34.191	67987.3	38777.8	676256	1.5334e+06	1.40096e+06	260141	165795	10314.2	7797.92	5.6373e+06	975728	3.94787e+06	185747	683856	283454	521665	570243	1.34879e+06
Compound2462	Genistin	C21 H20 O10	432.106	13.62	72315.8	31721.3	228521	2.08076e+06	203898	160406	65840	25589.3	124907	67578.1	690917	16951.4	411582	360189	402921	1.32101e+06	893298	1.56416e+06
Compound2476	NP-010746	C22 H22 O8; C13 H28 N2 O10 S2	436.119	4.037	176066	66241.4	1.78342e+06	3.6315e+06	1.15543e+06	29615.4	342131	52237.1	40822.6	237398	252748	176202	2.75687e+06	2.10894e+06	1.00148e+06	438075	124817	2.86014e+06
Compound2481	(13E,27E)-Lunarine	C25 H31 N3 O4	437.231	15.036	20680.7	17911.4	34734.5	26830	41529.2	16385.3	14617.1	28207.3	13833.8	69996.1	1.06298e+06	31585.9	27287.1	117506	30103.9	37242.5	30641.5	25704.1
Compound2482	N(1),N(8)-bis(coumaroyl)spermidine	C25 H31 N3 O4	437.232	13.074	1.81558e+06	3.28696e+06	5.97574e+06	1.59235e+07	7.40803e+06	1.46425e+06	2.62849e+06	2.21509e+06	2.0615e+06	3.84328e+06	9.64968e+06	73067.9	1.31383e+07	1.36325e+07	1.25652e+07	1.86206e+07	1.5971e+07	1.28262e+07
Compound2485	N-[5,10-Dioxo-1-(2-thienylacetyl)dodecahydrodipyrrolo[1,2-a:3',2'-E][1,4]diazepin-7-yl]cyclopropanecarboxamide	C20 H24 N4 O4 S	438.135	3.687	314900	84509.5	2.91099e+06	1.52872e+07	466518	1.70525e+06	488946	449985	1.18762e+06	951878	2.32024e+07	89578.4	5.56115e+06	4.02201e+06	1.6894e+07	1.5046e+07	1.5895e+07	2.24669e+07
Compound2491	(2R)-3-{[(2-Aminoethoxy)(hydroxy)phosphoryl]oxy}-2-hydroxypropyl pentadecanoate	C20 H42 N O7 P	439.269	20.128	139848	80380.7	1.41364e+06	325603	68846.6	15648.2	89496.6	19503.5	22962.4	138590	81403.2	39661	4.13572e+06	406731	63864.4	97628.6	96096.2	77316.8
Compound2492	N-Arachidonoyl dopamine	C28 H41 N O3	439.308	20.492	1.57494e+07	1.93383e+07	79651.6	211805	73104.3	9.60716e+06	9.56066e+06	1.0132e+07	1.37409e+07	72668.1	55035.4	440812	39047.2	185843	45578.3	83645	906897	217078
Compound2494	BIS-FERULAMIDOBUTANE	C24 H28 N2 O6; C18 H29 N6 O5 P	440.195	15.122	4.52478e+06	6.84372e+06	1.5819e+07	4.05115e+07	8.81788e+06	2.72558e+06	2.84894e+06	2.13382e+06	4.074e+06	4.0272e+06	2.09367e+07	286460	4.80972e+07	2.17869e+07	1.91752e+07	3.29755e+07	3.42924e+07	1.91475e+07
Compound2498	(4S)-4-{[(9Z)-3-Hydroxy-9-octadecenoyl]oxy}-4-(trimethylammonio)butanoate	C25 H47 N O5	441.345	17.63	535806	399687	2.11103e+06	6.87974e+06	5.23465e+06	297674	173060	167391	384537	8.92769e+06	1.25789e+06	98416	1.6754e+06	3.68493e+06	1.1631e+06	7.05068e+06	1.5845e+06	1.61284e+07
Compound2502	N-({(2R,4S,5R)-5-[2-Methyl-6-(2-thienyl)-4-pyrimidinyl]-1-azabicyclo[2.2.2]oct-2-yl}methyl)cyclobutanecarboxamide	C22 H28 N4 O S	442.211	26.66	91192.7	17503.6	155155	319994	246848	60799.3	67514.7	208186	10178.5	530998	140314	387232	275976	619616	530779	208240	681145	671949
Compound2504	8-[(3E)-5,6-Dimethyl-3-hepten-2-yl]-16-hydroxy-9,13-dimethyl-18,19-dioxapentacyclo[10.5.2.0~1,13~.0~4,12~.0~5,9~]nonadec-3-en-2-one	C28 H42 O4	442.308	17.058	440366	191834	368842	699342	535724	35693.4	196388	32677.9	52775.9	631605	143982	141324	228118	625896	350944	361483	179656	516794
Compound2518	Genistein 4'-O-glucuronide	C21 H18 O11; C18 H10 N10 O5	446.085	13.682	137278	720592	2.08749e+06	5.28498e+06	1.96199e+06	721005	39503.6	524457	642806	161808	1.69296e+06	23116.8	3.55706e+06	3.52558e+06	3.48872e+06	3.98743e+06	4.69548e+06	6.54877e+06
Compound2519	15-epi Cloprostenol	C22 H29 Cl O6	446.151	3.932	12490.4	19372.9	192253	485644	312808	48931.2	31335.9	40482.9	43239	143904	1.1888e+06	69290.8	136161	117806	507162	680558	635039	391225
Compound2521	PPG n7	C21 H44 O8	446.279	27.425	84433.2	150683	799441	317091	735798	195303	103864	120741	98585.1	897489	1.02637e+06	773950	1.10191e+06	490701	317502	606812	292109	572199
Compound2527	N-Stearoyltyrosine	C27 H45 N O4	447.334	20.045	1.01356e+06	1.14666e+06	136962	156565	118024	101061	182867	272512	125631	1.37114e+06	199842	243343	111971	239335	124360	547928	189037	299558
Compound2538	cinchonain Ia	C24 H20 O9	452.111	3.902	17468.8	8824.85	277913	353060	50460.4	8001.94	29176	7548.13	7162.64	23720.3	26413.3	51064.4	528941	426030	143668	29585.9	20820.6	256737
Compound2542	1-Palmitoyl-2-hydroxy-sn-glycero-3-PE	C24 H35 N7 O2; C21 H44 N O7 P	453.286	35.092	3.02036e+06	1.51009e+06	2.19377e+06	741360	500749	823421	912979	2.94557e+06	253492	2.1547e+06	1.0529e+06	117334	3.60373e+06	2.10505e+06	692105	1.03599e+06	665248	259387
Compound2549	NP-011150	C22 H24 O8	454.109	3.69	16971	7776.76	1.12329e+06	1.72227e+06	135106	112416	23655.2	44693.1	141136	400690	4.36048e+06	29083.1	2.69676e+06	2.43665e+06	2.14793e+06	3.22407e+06	2.80003e+06	3.10403e+06
Compound2558	Ethyl violet	C31 H41 N3	455.329	22.234	76856.9	61136	175656	5.03451e+07	174179	102117	63965	75756.9	79043.3	1.79104e+06	78815	1.32976e+06	211942	150805	193196	348848	1.15095e+07	3.24815e+07
Compound2581	Methyl (3S)-3-[(3S,3aS,6S,9aS,9bR,10aS)-3-(3-furyl)-9-hydroxy-3a,6,9a-trimethyl-1,8-dioxododecahydrobenzo[f]oxireno[d]isochromen-6-yl]-3-hydroxypropanoate	C24 H30 O9	462.19	18.964	82316.2	181398	55325.3	47439.7	75804.2	124764	46417.7	87075.7	231869	56691.5	30122.1	45412.2	58562.3	70834	35635	36666.7	25555.8	32118
Compound2605	L-alpha-lysophosphatidylcholine	C22 H46 N O7 P	467.302	21.865	165947	305281	465909	56138.1	208321	31930	122873	269774	256853	1.06483e+06	157478	327429	571398	1.3078e+06	506393	89173.9	434378	224015
Compound2639	(2S,4R,9a'S)-4-(2-Acetyl-4-oxo-3(4H)-quinazolinyl)-1'-hydroxy-2',2'-dimethyl-1',9a'-dihydro-3H-spiro[furan-2,9'-imidazo[1,2-a]indole]-3',5(2'H,4H)-dione	C25 H22 N4 O6	474.153	14.32	153392	66170.9	232975	4.43794e+06	297664	84967.3	53020.9	102831	71407.3	209848	225636	94313	1.28114e+06	457457	344495	293475	4.33008e+06	2.94161e+06
Compound2652	(-)-2,3-Dehydroemetine	C29 H38 N2 O4	478.282	25.644	81446.9	929784	18158.4	23020.4	21775.4	16905.4	292902	199381	382915	65320.4	36591.4	46559.6	301723	27121.4	12040.1	19516.1	19332.4	28001.3
Compound2657	(2R)-1-{[(2-Aminoethoxy)(hydroxy)phosphoryl]oxy}-3-hydroxy-2-propanyl (11Z)-11-octadecenoate	C23 H46 N O7 P	479.299	35.092	1.11956e+06	341066	764235	179477	93727.8	170822	242569	1.06948e+06	156155	1.64475e+06	202559	70554.2	707859	1.80664e+06	410602	351248	231403	93858
Compound2665	1-Stearoyl-2-hydroxy-sn-glycero-3-PE	C23 H48 N O7 P	481.315	25.405	47006	29465.7	92422.8	164531	43038.2	18040.9	10202.7	18425.3	48973	60517.8	130801	67093.3	46368.1	131459	57326	27317.7	53744.6	37001.8
Compound2685	Isonocardicin C	C23 H26 N4 O8	486.174	13.769	24700.9	52417.7	220467	181810	240632	63250.4	17106.7	97216.4	28198	92687.4	246315	61278.7	221421	293969	170088	302354	400673	693252
Compound2687	1-{[(2R,3S,4R,5S)-3,4-Dihydroxy-5-{2-[4-(2-methoxyphenyl)-1-piperazinyl]-2-oxoethyl}tetrahydro-2-furanyl]methyl}-3-isopropylurea	C22 H34 N4 O6	486.229	35.213	32308.6	16442.5	62279	70613.7	399047	24803.9	11967	24911.6	16268.5	248071	57378.2	51896.8	476704	73777.8	41442.6	58410.3	27758.8	56428.2
Compound2694	N-[(1S,3aS,5S,7aR)-7a-{3-[(2-Furylmethyl)amino]-3-oxopropyl}-5-hydroxy-3,3,5-trimethyloctahydro-1H-inden-1-yl]benzamide	C27 H36 N2 O4	488.245	35.115	344548	83861.6	1.02021e+06	2.14669e+06	8.1675e+06	57744.2	51511.6	32955.6	40921.5	4.51564e+06	71925.5	444588	2.50814e+06	1.00934e+06	826151	389014	164980	1.27302e+06
Compound2722	2-palmitoyl-sn-glycero-3-phosphocholine	C24 H50 N O7 P	495.332	35.137	1.42477e+06	1.40324e+07	1.20575e+07	1.76618e+07	1.49899e+07	5.87508e+06	4.3893e+06	2.2442e+07	2.77866e+07	4.07891e+06	2.03198e+07	1.50382e+07	2.20767e+07	5.85874e+07	2.37263e+07	3.3575e+06	1.67409e+06	3.24317e+06
Compound2737	(2Z)-3-(4-Hydroxy-3-methoxyphenyl)-N-{3-[(4-{[(2E)-3-(4-hydroxy-3-methoxyphenyl)-2-propenoyl]amino}butyl)amino]propyl}acrylamide	C27 H35 N3 O6	497.253	13.22	49170.1	88752.8	114199	652322	151405	77311.6	72370	45058.7	103207	101020	397558	17832	479384	340581	527767	459375	785292	511306
Compound2745	Iridodial glucoside tetraacetate	C24 H34 O11	498.21	15.943	21686.2	26880.5	138507	200643	65579.4	16495.5	14313.1	16538.6	13109.9	59097	62498	39235.6	99972.5	340164	140498	94370.3	537500	758855
Compound2746	(1S,4R,5R,6R,6aS,9S,9aE,10aR)-1,5-Dihydroxy-9-(hydroxymethyl)-3-isopropyl-6,10a-dimethyl-1,2,4,5,6,6a,7,8,9,10a-decahydrodicyclopenta[a,d][8]annulen-4-yl alpha-D-glucopyranoside	C26 H42 O9	498.284	35.165	560614	265046	4.50875e+06	640473	4.01855e+06	1.87485e+06	817972	2.04076e+06	1.32177e+06	4.23873e+06	4.13594e+06	2.70784e+06	859797	5.12159e+06	3.74701e+06	6.12458e+06	562132	1.00006e+06
Compound2751	N-{(1S,2S,8S,8aS)-7-[(2S)-1-(Benzylamino)-1-oxo-2-propanyl]-8-hydroxy-1,4a-dimethyldecahydro-2-naphthalenyl}-2-pyridinecarboxamide	C28 H37 N3 O3	499.261	13.832	94614.6	193800	2.49251e+06	265964	3.49517e+06	982632	172524	376533	180000	2.86106e+06	1.74211e+06	2.73635e+06	543547	3.24394e+06	479401	308461	105001	78387.8
Compound2754	Taurochenodeoxycholic Acid (sodium salt)	C26 H45 N O6 S	499.297	0.19	2271.12	38113.9	69215.8	83204.2	126550	50732.7	67166.7	114458	229387	48393.7	36107.7	564418	122127	62246.6	107167	20463.8	11236.7	66773
Compound2759	Perfluoro-1-octanesulfonic acid (PFOS)	C8 H F17 O3 S	499.938	24.017	738248	178840	1.03011e+08	1.61237e+07	1.15061e+08	125997	22097.3	292594	19270.8	3.55361e+08	1.07497e+08	7.07686e+07	4.89507e+07	4.75e+07	3.55387e+07	1.5559e+06	1.15256e+06	499645
Compound2770	Avasimibe	C29 H43 N O4 S	501.292	16.698	103883	129990	223739	77891.9	296815	287219	116860	373651	301365	602234	1.70699e+06	216631	24230.7	162640	220116	300079	148733	176184
Compound2803	1-heptadecanoyl-sn-glycero-3-phosphocholine	C25 H52 N O7 P	509.348	35.108	6910.9	11354.1	554508	219745	406737	208177	29315.9	90895.1	81579.1	62038.2	30376.4	468699	50730.1	255267	446432	170194	44937.2	80597.6
Compound2828	16-(Hexopyranosyloxy)-7-hydroxy-8,9-epoxypimaran-18-oic acid	C26 H42 O10	514.28	35.07	452233	776268	1.22121e+06	168097	1.9658e+06	1.16076e+06	528204	665526	453100	1.10236e+06	1.23432e+06	408603	574220	843199	496798	542308	142968	179942
Compound2848	Taurocholic acid	C26 H45 N O7 S	515.291	14.315	1.05707e+07	3.77015e+06	1.31394e+07	2.84362e+06	1.80433e+07	2.78925e+06	2.3105e+06	1.82824e+06	4.82761e+06	1.71271e+07	6.17949e+06	1.13435e+07	9.30851e+06	2.5684e+07	9.75153e+06	1.95763e+07	2.08225e+06	7.90873e+06
Compound2862	3-O-(alpha-L-olivosyl)oleandolide	C26 H44 O10	516.295	35.151	2.73131e+06	1.19001e+06	3.91713e+07	3.69702e+06	4.16785e+07	1.12197e+07	6.61498e+06	1.84981e+07	9.70909e+06	7.53517e+07	4.81522e+07	2.83724e+07	8.45447e+06	4.30932e+07	3.40731e+07	2.17369e+07	2.78687e+06	4.91742e+06
Compound2866	(2S)-2-Hydroxy-N-{(4S,4aS,8S,8aR)-6-[(2S)-3-hydroxy-2-methoxypropyl]-8-methoxy-7,7-dimethylhexahydropyrano[3,2-d][1,3]dioxin-4-yl}-2-[(2R,5R,6R)-2-methoxy-5,6-dimethyl-4-methylenetetrahydro-2H-pyran-2-yl]acetamide	C25 H43 N O10	517.298	13.997	4.4629e+06	354636	1.92655e+07	188038	3.6455e+07	9.87756e+06	4.24332e+06	9.69729e+06	8.87626e+06	1.2429e+07	2.42989e+07	2.64905e+06	7.12829e+06	2.66307e+07	2.86935e+07	1.95559e+07	338012	28124.9
Compound2875	Epelsiban	C30 H38 N4 O4	518.292	15.454	5.09152e+06	1.89692e+06	1.23334e+07	4.18356e+06	9.88766e+06	5.25278e+06	1.8115e+06	6.84266e+06	4.51321e+06	1.86759e+07	7.79645e+06	1.97009e+07	7.99098e+06	1.9112e+07	1.01728e+07	3.17617e+06	3.17792e+06	6.09543e+06
Compound2898	D-Raffinose	C18 H32 O16	526.151	3.923	3.21105e+06	1.60533e+06	3.58296e+06	6.48485e+07	1.05603e+07	1.43186e+07	5.13499e+06	6.65313e+06	1.22081e+07	6.63137e+06	1.23698e+08	362476	1.16116e+07	2.33048e+07	2.77892e+07	7.54415e+07	6.59497e+07	4.03615e+07
Compound2908	2-{(4S,5S,5aS,9aS)-4-Methoxy-6,6,9a-trimethyl-5-[(2E,4E,6E)-2,4,6-octatrienoyloxy]-1-oxo-1,3,4,5,5a,6,7,8,9,9a-decahydro-2H-benzo[E]isoindol-2-yl}pentanedioic acid	C28 H40 N3 O5 P; C29 H39 N O8	529.271	13.886	2.28658e+06	2.54727e+06	3.17152e+07	4.06443e+06	7.33401e+07	2.11655e+07	537789	5.59711e+06	1.18625e+06	5.00946e+07	2.23271e+07	2.07546e+07	816592	2.16117e+07	1.48382e+07	959798	328701	334968
Compound2917	NP-000947	C25 H24 O13	532.121	13.493	28417.1	302236	219182	683365	1.52267e+06	384758	84862	153000	355758	74625	2.67089e+06	19256.2	540750	701060	1.08919e+06	1.3967e+06	1.17804e+06	733936
Compound2928	Erisimin	C29 H42 O9	534.282	35.08	30735.5	239755	80756.1	549448	46584.7	51360.5	28259.5	67143.2	203830	23191.4	86647.6	252995	237647	499985	80361.1	24015.7	71389.5	123551
Compound2954	(1S,4aS,7aS)-7-({[(2E)-3-phenylprop-2-enoyl]oxy}methyl)-1-{[(2S,3R,4S,5S,6R)-3,4,5-trihydroxy-6-(hydroxymethyl)oxan-2-yl]oxy}-1H,4aH,5H,7aH-cyclopenta[c]pyran-4-carboxylic acid	C19 H23 N6 O11 P; C25 H28 O11	542.125	3.916	125565	60144.3	927294	4.27514e+06	1.40288e+06	553391	195136	274241	466620	1.70257e+06	8.86539e+06	47869.7	2.45473e+06	6.57523e+06	6.00186e+06	8.55909e+06	5.79509e+06	3.2416e+06
Compound2958	PharmaGSID 48511	C27 H35 F2 N7 O3	543.287	35.562	20858.6	21745.1	526755	78280.2	623374	129510	13617.6	202503	174017	52932.7	778219	69040.9	52078.8	4.99419e+06	169272	383015	12515.5	37833.9
Compound2960	NP-004626	C26 H40 O12	545.267	13.528	18819.2	29062	129085	65444.8	243570	28817.6	26078.6	9060.14	7831.08	287611	467161	163853	10823.5	56928.9	28870.5	7131.92	4477.68	18925.4
Compound2967	ergosine	C30 H37 N5 O5	547.281	14.885	108007	72508.9	204300	101504	254247	51269.4	22171.8	132336	115103	214519	198312	440056	161180	165181	116739	294403	24297.1	48552
Compound2971	1-[(11Z,14Z)]-icosadienoyl-sn-glycero-3-phosphocholine	C28 H54 N O7 P	547.363	35.133	6879.6	5938.98	318405	62182.4	154413	57726.1	10357.8	43841.4	12054	17597.5	27350.6	197682	14179.8	104773	186087	55967.8	11027.4	32838.5
Compound2981	Convallatoxin	C29 H42 O10	550.278	18.022	74845.3	160738	121109	366170	239112	48361.3	64278.2	54123.8	42594.5	253869	125577	72532.8	409578	300729	147570	348134	1.02706e+06	815502
Compound3005	Omadacycline	C29 H40 N4 O7	556.289	14.247	92750	51115.8	194509	627620	248517	70938.3	42765.6	85852.4	58103.9	449409	188381	876154	104268	323462	162919	206586	34433.3	92262.9
Compound3019	Protoporphyrin IX	C34 H34 N4 O4	562.257	25.242	6.68189e+06	3.83828e+06	3.64888e+06	8.20719e+07	7.15567e+07	3.03723e+07	3.48623e+07	2.83455e+07	1.9107e+07	7.24985e+08	4.24662e+08	3.59744e+08	1.93854e+07	5.50584e+07	2.51073e+06	2.9889e+06	6.13327e+07	1.01534e+08
Compound3023	PPG n9	C27 H56 O10	562.372	14.393	220398	153352	100556	19749.4	402369	13467.7	34342.6	16252.3	13580.2	58583.8	36542	23914	668617	54380.3	26746.6	31899.5	21421.8	24891.2
Compound3028	Corymboside	C26 H28 O14; C31 H26 N4 O3 P2	564.149	12.409	114910	530720	1.63037e+06	5.83215e+06	2.1084e+06	986804	429235	365200	781165	539765	4.34864e+06	45108.4	1.51191e+06	3.51663e+06	4.85718e+06	3.27905e+06	3.58206e+06	4.62474e+06
Compound3044	Promethazine	C17 H20 N2 S	568.26	9.97	95361.4	112888	21397.5	58115.9	49842.6	222490	89339	60026.7	151784	21707.9	157491	10071.8	10036.9	26589.1	60692.8	46279.6	38760	90612.9
Compound3046	2,3-Bis(octanoyloxy)propyl pentadecanoate1-(Decanoyloxy)-3-(octanoyloxy)-2-propanyl tridecanoate	C34 H64 O6	568.471	26.727	670745	685764	5.86694e+06	3.64136e+06	3.22229e+06	483107	569358	560914	201546	6.10093e+06	1.17868e+07	318346	3.48813e+06	5.20394e+06	2.54012e+06	3.12082e+06	5.27466e+06	5.61042e+06
Compound3066	3-[18-(3-Methoxy-3-oxopropyl)-3,7,12,17-tetramethyl-8,13-divinyl-2-porphyrinyl]propanoic acid	C35 H36 N4 O4	576.273	26.949	52769.7	7189.44	17686	2.93547e+06	30263.9	134132	19304.4	4237.11	14277.5	515354	364867	164959	61148.5	58330	83438.6	817223	3.32042e+06	5.39762e+06
Compound3077	daphnoline	C35 H36 N2 O6	580.258	35.037	338036	460375	760014	1.96137e+06	1.77466e+06	416182	197818	446062	277266	2.03158e+06	963204	1.93171e+06	1.00349e+06	1.44235e+06	724859	1.47317e+06	1.19813e+06	1.85484e+06
Compound3089	Bilirubin	C32 H37 N6 O3 P; C33 H36 N4 O6	584.264	28.561	1.56037e+06	1.14003e+06	8.59991e+06	2.15165e+07	1.46143e+07	368547	808925	1.27877e+06	1.19987e+06	1.212e+07	1.01679e+07	32368.9	4.64964e+06	8.60736e+06	1.17177e+07	2.00341e+07	1.41127e+07	3.39704e+06
Compound3110	3-[18-(1-Hydroxy-3-methoxy-3-oxopropyl)-3,7,12,17-tetramethyl-8,13-divinyl-2-porphyrinyl]propanoic acid	C35 H36 N4 O5	592.268	26.073	193326	246896	1.67003e+06	851000	867502	169318	92286.9	427876	138326	388647	1.78347e+06	21930.6	1.87756e+06	1.08938e+06	1.20362e+06	931276	3.34691e+06	410977
Compound3112	urobilinogen	C33 H44 N4 O6	592.325	15.039	192847	17195.9	132579	152658	158393	49075	30699.1	15893.3	31403.6	3.22036e+06	150148	1.06909e+06	164540	84169	160458	57085.9	200570	889189
Compound3124	13-deoxytedanolide	C32 H50 O10	594.341	14.689	80276.7	12772.1	30404.6	56474	35941.3	14365.8	11634.7	16477.6	12040.1	135123	31519.8	125576	21481.5	45399	27855.9	31692.6	347197	155749
Compound3153	Violaxanthin	C40 H56 O4	600.416	27.389	48165.5	88695.3	323919	322797	333290	54758	59851.5	67300.4	26457.3	275010	572572	14167.4	440543	238680	360897	500280	236469	240585
Compound3237	Acarbose	C25 H43 N O18	645.251	35.021	84736.7	12931.1	608770	112318	157316	255350	160657	84067.7	103759	573531	550458	865206	124671	637104	455826	711530	38757.6	195537
Compound3276	Maltotetraose	C24 H42 O21	688.204	4.196	1.23481e+06	610111	91912.7	1.24087e+07	3.70593e+06	1.17664e+06	377730	462687	2.97823e+06	182788	1.82228e+07	119076	442820	988822	1.19534e+07	1.07361e+07	1.1431e+07	947039
Compound3313	Myxochromide S1	C38 H54 N6 O8	722.4	12.705	1.03938e+06	729052	1.46464e+06	938944	1.03078e+06	569129	882748	758283	407711	1.08725e+06	1.35766e+06	446318	2.2586e+06	1.90423e+06	990982	1.47485e+06	1.52771e+06	1.13732e+06
Compound3332	Clarithromycin	C38 H69 N O13	747.476	24.499	1.21068e+06	24239.7	32949.8	30717.8	25068.9	1.39055e+06	93378.1	153364	15466.5	66464.5	24217.5	37140.1	33018	46398.3	21190	23465.7	24825.8	36898.4
Compound3359	1-{14,15-Bis[(3,4-dicarboxybutanoyl)oxy]-3,5-dihydroxy-12,16-dimethyl-2-icosanyl}-3-hydroxypyridinium	C39 H62 N O15	784.41	13.108	892264	586717	375998	563783	354873	192721	325479	496145	189878	1.2611e+06	175183	294916	905107	911094	401392	857816	1.14574e+06	1.34448e+06
Compound3436	Maltopentaose	C30 H52 O26	850.256	3.906	35223.9	138431	120160	1.37743e+06	502010	103199	42197.8	31789.6	73856.4	83769.2	1.76996e+06	48639.3	303631	593345	1.08883e+06	1.19056e+06	1.07009e+06	702001
Compound3480	Bilirubin diglucuronide	C45 H52 N4 O18	936.327	15.784	81105.3	162755	221026	37712.5	348500	45963.1	28093	226819	84480.9	86893.6	47062.2	48925.5	68600.6	131806	103451	40975.5	29491.5	37094.6
Compound3485	Soyasaponin I	C45 H70 N10 O12; C48 H78 O18	942.52	16.91	342624	477537	3.58537e+06	7.52679e+06	1.80553e+06	1.31865e+06	542634	311152	757694	646350	4.51517e+06	68727.1	4.89749e+06	3.04651e+06	5.22319e+06	7.15689e+06	6.577e+06	7.44088e+06
Compound3519	4-Amino-1-{(2xi)-5-O-[hydroxy({hydroxy[(2R)-2-[(5Z,8Z,11Z,14Z)-5,8,11,14-icosatetraenoyloxy]-3-(palmitoyloxy)propoxy]phosphoryl}oxy)phosphoryl]-beta-D-threo-pentofuranosyl}-2(1H)-pyrimidinone	C48 H81 N3 O15 P2	1001.52	15.607	107399	17797.7	119833	28990.8	525908	14858	12054.9	18248.3	14514.4	408477	35121.6	35607.2	603612	176498	62501	42372.2	21943.6	29382.8

## Sheet: Table S5
Metabolite raw peak counts in colon samples.
Name	Assigned Name	Formula	Molecular Weight	RT [min]	A1	A3	A5	B2	B4	B6	D1	D3	D5	B1	B3	B5	D8	D10	D12	A8	A10	A12	C2	C4	C6
Treatment group					GenX_10mg	GenX_10mg	GenX_10mg	PFOS_10mg	PFOS_10mg	PFOS_10mg	GenX_100mg	GenX_100mg	GenX_100mg	GenX_20mg	GenX_20mg	GenX_20mg	PFOS_20mg	PFOS_20mg	PFOS_20mg	PFOS_5mg	PFOS_5mg	PFOS_5mg	PFOS_Control	PFOS_Control	PFOS_Control
Compound2	Choline	C5 H13 N O	71.0741	4.592	1.1508e+06	7.41808e+06	1.13686e+06	6.47655e+06	1.4851e+07	1.16867e+07	5.6241e+06	2.36779e+07	8.91148e+06	1.14983e+07	3.85631e+06	583409	7.15383e+06	3.62663e+06	6.43078e+06	972805	6.50287e+06	8.59546e+06	5.81112e+06	4.28387e+06	8.66523e+06
Compound18	Cyclopentenone	C5 H6 O	82.0422	4.429	881647	5.79713e+06	3.4833e+06	68955.7	1.30674e+06	615881	327796	2.356e+06	1.63389e+06	214697	780358	359077	741080	1.38205e+06	2.2266e+06	129837	5.23824e+06	6.59992e+06	20253.2	2.22241e+06	5.07634e+06
Compound19	Cyclohexylamine	C6 H13 N	82.0786	4.52	3.8045e+06	2.40774e+06	4.34758e+06	9163.12	666813	3.46822e+06	2.05018e+06	3.78014e+06	2.6796e+06	4.99811e+06	2.34808e+06	2.4075e+06	8.29238e+06	3.47797e+06	9.37119e+06	27604.6	2.93535e+06	141703	21482.4	4.60741e+06	367960
Compound21	Cyclohexene	C6 H10	82.0786	5.41	7.5463e+06	6.65084e+06	4.77147e+06	345739	1.46264e+07	6.50092e+06	848068	2.63072e+06	1.23499e+06	3.7301e+06	3.36823e+06	1.02194e+06	1.39339e+07	7.3306e+06	1.35952e+07	4.51429e+06	1.72529e+07	3.36238e+06	2.33754e+06	1.46382e+07	3.48294e+06
Compound26	D-Proline	C5 H9 N O2	83.0373	4.018	1.23016e+07	2.97294e+07	2.14558e+07	10738	9.23776e+06	5.33136e+07	7.80496e+06	1.44891e+07	9.83201e+06	2.39314e+07	2.18041e+07	1.82932e+07	1.63161e+07	9.29103e+06	2.85415e+07	71899.1	1.93928e+07	2.08588e+07	8999.25	1.54548e+07	2.23893e+07
Compound27	104680	C4 H5 N O	83.0374	4.429	9.33404e+06	2.45092e+07	1.68928e+07	184566	6.00675e+06	1.41697e+07	1.11049e+06	3.15951e+06	512815	1.519e+07	1.55032e+07	4.31636e+06	1.60278e+07	9.13069e+06	3.27043e+07	194274	2.00365e+06	2.56217e+06	165355	2.6016e+07	2.35555e+07
Compound29	UE0050000	C4 H4 O2	84.0215	4.238	3.05454e+06	219236	1.48054e+06	29383.2	2.11735e+06	2.20239e+06	462933	2.31185e+06	430759	641936	767490	447977	645591	1.91217e+06	137481	88536.3	1.38466e+06	475020	59408.8	1.5491e+06	2.87291e+06
Compound35	1,4-Difluoro-1,3-butadiyne	C4 F2	85.9972	35.741	80218.3	91122.4	81579.4	30219.5	66922.9	253333	83117.4	57601.9	37226.3	54283.8	289283	7499.88	311235	646825	143733	274963	54074.1	17959.6	14977.3	84505.7	53168.3
Compound36	Nitroacetonitrile	C2 H2 N2 O2	86.0116	3.798	147506	86792.2	1.22103e+06	7394.02	295464	248556	107342	82046.3	227330	630352	1.16597e+06	178322	156748	1.89679e+06	85725	13716.9	599117	158344	11188.5	64292.4	513445
Compound38	Biacetyl	C4 H6 O2	86.0372	3.865	2.09162e+06	1.36148e+06	2.39104e+06	447521	6.05148e+06	2.74246e+06	648443	1.57261e+06	502415	2.83825e+06	2.76821e+06	474754	474623	2.50009e+06	802297	405041	966000	2.78277e+06	1.8622e+06	1.5651e+06	2.2203e+06
Compound45	Pyruvic acid	C3 H4 O3	88.0146	4.258	1.0101e+06	798528	809159	65161.1	2.65865e+06	4.94193e+06	126954	885181	183213	646423	1.39632e+06	182880	364076	849021	3.19545e+06	111205	479436	2.18482e+06	70464.8	1.5844e+06	3.75817e+06
Compound47	beta-Alaninamide	C3 H8 N2 O	88.0639	4.412	534853	441954	433248	31528	1.59818e+06	426120	324298	518314	471046	478686	943142	383945	1.32633e+06	542837	1.13857e+06	50910.4	1.92277e+06	794534	30920.9	447686	567713
Compound51	Lactamide	C3 H7 N O2	89.0481	3.696	3.88162e+06	6.21195e+06	5.52427e+06	42019	2.08785e+06	5.88348e+06	1.71851e+06	3.44546e+06	1.63846e+06	4.58625e+06	4.28269e+06	2.5504e+06	3.6222e+06	4.60999e+06	5.43287e+06	50823.6	2.99778e+06	405274	54776.4	3.33605e+06	4.9746e+06
Compound53	L-Lactic acid	C3 H6 O3	90.0301	5.489	520106	1.28065e+07	8.80375e+06	149091	5.65926e+06	1.09846e+07	4.2475e+06	3.23085e+06	1.73158e+06	6.65486e+06	3.49792e+07	773870	3.35852e+06	1.76632e+07	1.71487e+06	1.11248e+06	1.49184e+06	3.10157e+06	321920	1.16248e+07	4.92652e+06
Compound65	Furfural	C5 H4 O2	96.0215	4.229	1.08885e+06	174071	568956	30476	982059	578288	443316	567069	300084	463219	675970	461875	739882	2.13971e+06	283135	34383.1	1.70028e+06	212223	25740.3	274920	1.23088e+06
Compound66	pyran-4-one	C5 H4 O2	96.0215	3.805	2.08973e+06	358726	776203	9442.91	222064	220096	528729	1.03826e+06	434102	733946	849249	350536	724565	2.21182e+06	35719.3	6847.03	180488	44363.8	27505	58321.4	861219
Compound67	1-cyanopyrrolidine	C5 H8 N2	96.0689	4.445	700731	365451	424967	20864.8	1.50022e+06	1.25003e+06	284223	735380	202965	786909	1.01315e+06	260086	712346	798680	585763	80788.8	1.17298e+06	612465	26105.9	620630	984065
Compound72	Cyclopentan-1,3-dion	C5 H6 O2	98.0369	4.341	1.63182e+06	1.05895e+06	964592	210683	2.83516e+06	1.77351e+06	1.08035e+06	1.16241e+06	416752	1.27275e+06	1.29182e+06	409550	1.6176e+06	3.53732e+06	271414	1.34645e+06	1.2728e+06	1.59601e+06	372609	1.58967e+06	1.76245e+06
Compound73	SC4751000	C5 H6 O2	98.0371	3.723	966169	96594.7	222471	1682.73	75386.8	27195.7	394474	550900	188712	165420	209513	74257	132867	699617	103579	3546.86	105714	55481.7	8538.13	96846.7	425431
Compound78	N-Methylpyrrolidone	C5 H9 N O	99.0688	4.249	658753	5.6393e+06	4.55307e+06	60307.3	1.25001e+06	7.84471e+06	326540	2.21714e+06	1.55154e+06	3.22687e+06	5.39096e+06	3.34807e+06	561093	1.01277e+06	2.13893e+06	33915.1	4.96686e+06	6.2107e+06	7439.83	2.14285e+06	6.5218e+06
Compound86	41932418	C5 H8 O2	100.053	4.314	1.29213e+07	8.40097e+07	8.18332e+07	1.20591e+06	4.74375e+07	1.34334e+08	1.03693e+07	2.64346e+07	2.09609e+07	5.77335e+07	5.67264e+07	4.21591e+07	3.01251e+07	1.85547e+07	3.7267e+07	1.98292e+06	7.22214e+07	7.15436e+07	1.12798e+06	2.56651e+07	2.59642e+07
Compound87	2-Hydrazino-4,5-dihydro-1H-imidazole	C3 H8 N4	100.075	4.988	29593.6	25296.1	27330.7	2.54316e+06	116239	120089	10937	22846.9	17047.7	28771.6	41350.7	14357.3	24519.9	31521.6	38349.2	459733	56647.6	89922.5	3.29108e+06	70119.9	40866.4
Compound88	TM1225000	C5 H12 N2	100.1	5.022	52605.9	79738.1	56401.8	149212	247765	56257.2	26731.3	49146.7	21575.8	56129.3	91249.6	27176.4	119516	80187.9	180280	102249	28006.4	14159.4	126810	74984.9	79755
Compound92	ACPC	C4 H7 N O2	101.048	4.46	2.3253e+06	1.59398e+06	2.77014e+06	49632.1	2.90781e+06	1.9896e+06	939372	1.26752e+06	710853	2.58604e+06	2.6992e+06	907868	622516	1.63419e+06	5.96246e+06	198218	470691	1.27801e+06	62979.8	2.08733e+06	3.7118e+06
Compound93	2-Amino-3-butenoic acid	C4 H7 N O2	101.048	3.847	1.51662e+06	1.7266e+06	2.06245e+06	105816	564340	1.91932e+06	474148	1.26124e+06	608704	2.00397e+06	2.19527e+06	667002	594681	1.54972e+06	4.90769e+06	142382	285763	327454	161262	892970	2.04392e+06
Compound94	Triethylamine	C6 H15 N	101.121	10.161	572292	399047	425144	328391	470548	344390	387951	499233	328929	406487	449557	360420	1.07553e+06	640266	931588	889038	373133	427355	396040	390797	454684
Compound98	2-Oxobutyric acid	C4 H6 O3	102.03	4.334	7.34022e+06	5.67184e+06	5.44725e+06	99569.6	1.02792e+07	1.31256e+07	2.41477e+06	6.796e+06	2.30642e+06	7.05712e+06	1.44031e+07	2.64846e+06	2.13593e+06	1.12354e+07	4.70793e+06	172393	2.39998e+06	4.27326e+06	203805	8.25472e+06	8.71588e+06
Compound101	Phenylacetylene	C8 H6	102.047	5.289	131568	34536.8	126539	25477.8	972260	687097	8874.15	21191.4	6210.62	49343.8	84049.8	22421.5	85621.1	151105	184019	26487.9	100433	595558	40178.3	426545	322596
Compound105	Thiomorpholine	C4 H9 N S	103.046	5.356	559555	1.23048e+06	1.06751e+06	24715.6	583722	378959	20650.3	35402.3	19796.2	523191	778394	184701	918642	766632	682849	38094.5	69067.2	160781	24550.2	257041	992914
Compound108	gamma-Aminobutyric acid	C4 H9 N O2	103.064	3.854	1.37598e+06	1.13505e+06	1.13879e+06	3058.2	287926	1.30028e+06	406896	1.00799e+06	372892	1.41452e+06	1.42068e+06	371872	367187	722170	753996	6006.33	768898	154047	3612.29	603892	699608
Compound118	2-(Methylthio)acetamide	C3 H7 N O S	105.025	4.964	76220.2	36861.8	66225.7	7152.23	93987.8	163214	114858	127956	80568.6	75319.5	77493.4	68823.9	325607	88507.4	1.16712e+06	15094.3	427221	60027.5	12659	83491.3	64254.2
Compound119	D-Serine	C3 H7 N O3	105.043	3.697	585750	2.12e+06	2.1942e+06	219607	1.54169e+06	2.6488e+06	901051	1.58432e+06	1.00366e+06	1.81354e+06	1.97642e+06	1.55632e+06	1.01572e+06	1.80703e+06	1.32746e+06	302144	1.13658e+06	481861	211420	744897	2.83767e+06
Compound122	(2R)-2,3-Dihydroxypropanoic acid	C3 H6 O4	106.025	3.942	122715	248276	96128.4	41482.8	1.26812e+06	1.61775e+06	59792.8	519157	75207	231558	586791	59885.3	80940.3	164368	1.05249e+06	79506.5	118108	209738	67425.6	713104	1.17096e+06
Compound126	Chlorodimethoxyborane	C2 H6 B Cl O2	108.015	35.398	53827.3	11933.4	244265	24428.5	117133	75765.8	69755.1	70026.4	68692.6	196648	204801	30233.3	653863	60156.9	168881	461985	488421	260758	232677	14292.1	104919
Compound134	1,3,5-Trimethylpyrazole	C6 H10 N2	110.084	4.441	373298	492366	402364	33824.5	784296	719745	292619	719961	197556	414446	560249	226600	750853	611097	1.24796e+06	113913	884922	579257	134652	503990	526233
Compound135	Octahydropentalene	C8 H14	110.11	12.953	589898	908664	1.1318e+06	1.48603e+06	2.48946e+06	1.69275e+06	610186	1.94161e+06	1.91679e+06	259269	991746	1.0875e+06	511136	821608	4.65063e+06	305681	670488	772083	1.31176e+06	828672	1.33523e+06
Compound138	Cytosine	C4 H5 N3 O	111.043	4.021	96701.9	754083	838700	2631.44	99004.7	627119	219367	1.3583e+06	58480.4	860204	475245	119910	205830	137881	82747.5	3436.29	158674	118095	3789.69	1.43632e+06	784564
Compound140	N-Methylcyclohexanimine	C7 H13 N	111.105	3.398	6.95613e+06	6.15138e+06	6.95022e+06	782090	1.44503e+07	8.07255e+06	6.88268e+06	1.08915e+06	6.37142e+06	4.43058e+06	1.15599e+07	4.6097e+06	751154	1.02647e+07	3.747e+06	2.2582e+06	5.70179e+06	1.46802e+07	1.2532e+06	1.06546e+06	3.91908e+06
Compound141	Bromofluoromethane	C H2 Br F	111.932	3.392	88103.9	97370.7	150484	80065.8	115959	81537.2	57951.9	37143.3	137486	66756.8	136411	25656.2	261482	36368.6	8002.52	244040	52846	199166	93468.1	14688.2	87604
Compound142	2,3-Dihydroxy-2,4-cyclopentadien-1-one	C5 H4 O3	112.016	3.961	125797	18765.5	567884	2917.93	215615	344048	74857.3	131983	166797	848466	189073	117861	35506	133057	111323	5730.84	554701	159329	4348.84	101875	228155
Compound143	2-Furoic acid	C5 H4 O3	112.016	3.593	105677	72468.5	756389	11896	253231	785870	60283.7	78455	294215	1.12398e+06	577007	501229	178891	89559.2	38459.6	95878.7	698411	125528	19445.7	147032	195853
Compound144	Uracil	C4 H4 N2 O2	112.027	5.657	9.80151e+06	6.53591e+06	5.33228e+06	145433	4.40776e+06	2.79559e+06	1.80245e+06	4.1878e+06	2.00726e+06	5.85227e+06	6.57714e+06	1.45337e+06	4.11381e+06	3.67086e+06	6.0357e+06	227534	307220	736393	237661	3.60738e+06	2.70447e+06
Compound150	4-Methoxy-3-pyrrolin-2-one	C5 H7 N O2	113.048	4.508	304867	130278	217726	36636.8	856048	757056	105646	233852	227919	442847	319222	149350	179750	330773	187098	80248.2	441516	617934	22813.4	348940	675035
Compound152	Creatinine	C4 H7 N3 O	113.059	4.03	335736	110160	114580	2495.02	151609	185832	116827	592115	189486	297462	792540	150340	362407	73396.3	793839	6214.85	261607	21354.7	16999.9	759176	4.68611e+06
Compound153	GX1529000	C7 H15 N	113.121	4.859	378368	216815	353934	24347.4	475119	213475	81434.8	185622	342504	130431	142957	39179	941587	205495	400431	63379.4	2.81909e+06	199300	15053	199233	181911
Compound154	nanofin	C7 H15 N	113.121	5.451	474514	399470	25904.3	71690.7	749662	123944	70328.8	234936	356428	142556	133517	42374.9	2.33101e+06	462330	798731	489608	711740	81212.8	89891.3	524731	91419.7
Compound160	3,3,3-Trifluoropropanol	C3 H5 F3 O	114.029	3.928	2.26546e+06	4.96657e+06	1.10345e+06	33244.3	2.78851e+06	3.49411e+06	1.59432e+06	3.41646e+06	2.45577e+06	1.80096e+06	6.25948e+06	1.56071e+06	1.62283e+06	2.9023e+06	2.5329e+06	24958.1	1.11923e+06	2.92729e+06	167485	6.80326e+06	5.42871e+06
Compound163	Glutaric anhydride	C5 H6 O3	114.032	4.447	499936	263469	172130	9601.61	597639	730049	176615	424446	173594	285744	510563	184774	201784	1.08088e+06	264989	41332.2	449946	418453	13390.2	243244	474260
Compound164	1,4-Dimethylpiperazine	C6 H14 N2	114.116	5.056	53301.6	62022	24259.6	555538	722413	234982	19206.5	44306.9	28870	26222.6	35980.6	13413.2	152905	116517	72544.1	67962.6	104355	46313.4	165196	355148	60308.5
Compound168	n-Hexanamide	C6 H13 N O	115.1	4.394	7.05915e+06	6.4823e+06	7.42237e+06	633989	1.43723e+07	6.20419e+06	6.20561e+06	1.16358e+07	4.60117e+06	9.32356e+06	9.80504e+06	4.02776e+06	7.72376e+06	7.6012e+06	1.69377e+06	3.62562e+06	6.81953e+06	5.05599e+06	793143	7.43726e+06	5.092e+06
Compound172	Methyl acetoacetate	C5 H8 O3	116.046	5.644	239474	796615	910139	39245.6	1.23077e+06	2.00398e+06	105492	266621	72135.2	880693	1.43776e+06	165199	333953	491206	2.45141e+06	95829.6	172400	159900	12440.2	2.21151e+06	220297
Compound173	Levulinic acid	C5 H8 O3	116.048	3.788	2.70352e+06	337506	812099	5385.72	261815	111429	1.13269e+06	1.61849e+06	622164	564053	718220	291058	381882	2.13047e+06	187439	7431.64	240507	117193	25081.2	183777	1.13773e+06
Compound180	Aceturic acid	C4 H7 N O3	117.044	4.576	260439	118797	131272	10881.7	822483	692724	94431.6	243604	70075.8	290179	313471	150812	569356	329262	241127	28923.8	445001	315994	10942.8	243616	665484
Compound181	Betaine	C5 H11 N O2	117.079	3.951	3.53442e+06	4.3865e+06	7.00722e+06	1.20562e+06	4.38339e+06	2.15895e+06	4.97323e+06	8.75417e+06	8.37802e+06	3.98441e+06	6.28383e+06	1.73733e+06	4.32839e+06	2.661e+06	3.93803e+06	5.61699e+06	4.45534e+06	1.70014e+06	1.85842e+06	4.99436e+06	5.18843e+06
Compound182	L-Valine	C5 H11 N O2	117.079	4.756	8.92565e+06	4.88237e+06	4.0986e+06	1.23905e+06	8.33629e+07	1.63683e+07	6.34741e+06	8.49925e+06	7.78975e+06	5.97772e+06	2.52894e+07	1.93546e+06	1.43626e+07	9.01295e+06	1.33263e+07	6.11571e+06	2.08947e+06	9.88538e+06	758551	2.5357e+07	5.02318e+06
Compound184	5-Aminovaleric acid	C5 H11 N O2	117.079	4.377	1.29599e+07	9.36404e+07	8.30075e+07	1.29949e+06	4.96707e+07	1.39736e+08	1.10928e+07	2.95379e+07	2.3874e+07	6.18892e+07	5.97938e+07	4.62845e+07	3.09792e+07	1.95335e+07	4.08202e+07	1.91926e+06	6.81934e+07	7.91319e+07	1.19821e+06	2.87332e+07	8.42431e+07
Compound185	N,N-Diethylethanolamine	C6 H15 N O	117.116	4.157	371164	250865	887457	8228.05	504242	396000	302784	265397	57511.8	255649	417834	180014	556709	369777	3.01267e+06	4645.93	110411	194038	77567.8	349885	373808
Compound186	2-Chlorothiophene	C4 H3 Cl S	117.964	4.03	24974.7	28856.4	22575.4	8.41213e+07	2.09201e+07	41418	19760.1	31583.5	21288.2	22278.1	35233.8	14873.2	32787.1	31203.6	43251.1	2.1208e+08	36508.9	653456	2.58206e+07	752559	26106.5
Compound189	4,5-Dicyanoimidazole	C5 H7 F S; C5 H2 N4	118.028	4.379	1.38125e+06	2.10495e+06	4.72181e+06	57707.3	6.33996e+06	3.52398e+06	6.75337e+06	7.59052e+06	2.10703e+06	8.84382e+06	7.24089e+06	7.17338e+06	2.95591e+06	2.8417e+06	2.90896e+06	103984	6.33551e+06	4.1262e+06	66099.3	1.02813e+07	7.93212e+06
Compound191	3-Ethynylphenol	C8 H6 O	118.042	4.806	667499	818156	2.50951e+06	60304.5	2.64623e+06	7.72736e+06	301604	592018	849656	1.04804e+06	3.95809e+06	1.02575e+06	456910	1.58883e+06	915602	509063	2.21319e+06	4.50647e+06	91067.7	1.52759e+06	8.13927e+06
Compound194	2,4,6-Octatriyn-1-ol	C8 H6 O	118.042	5.054	244940	465364	458270	212162	1.0057e+07	1.00247e+07	327414	799599	879144	818089	3.97791e+06	255809	497777	1.66589e+06	1.06618e+06	160972	930002	4.55732e+06	600765	6.53222e+06	1.70696e+06
Compound197	DL-Homoserine	C4 H9 N O3	119.058	4.338	1.55928e+06	600704	3.48555e+06	17924.6	4.72665e+06	1.4014e+06	92775.3	383360	361201	765438	1.1623e+06	120879	1.31885e+06	1.98679e+06	2.99864e+06	9561.92	217975	1.87886e+06	20072.3	3.37739e+06	3.97219e+06
Compound199	DL-gamma-Amino-beta-hydroxybutyric acid	C4 H9 N O3	119.058	4.571	107691	1.21907e+06	2.33262e+06	15771.1	567696	2.30683e+06	564500	1.15909e+06	640922	2.1574e+06	3.42071e+06	852947	152172	249251	2.57262e+06	28291.8	132722	83348.3	18384.6	1.80942e+06	261851
Compound204	benzylidenemethylamine	C8 H9 N	119.074	5.336	9.99434e+06	1.01482e+07	7.91266e+06	5.45921e+06	1.1485e+08	7.868e+07	844037	1.43759e+06	707322	7.90576e+06	5.92307e+06	919785	1.34734e+07	1.63689e+07	9.45137e+06	3.65149e+06	1.26875e+07	4.04459e+07	5.19625e+06	3.65604e+07	6.87643e+06
Compound206	Methyl diethanolamine	C5 H13 N O2	119.095	3.682	50604.7	164448	249370	665.004	68518	178475	137282	682793	322340	485932	1.01313e+06	199672	259167	113640	994381	5022.54	96281.6	23149.5	975.312	909983	446414
Compound209	2-hydroxynicotinonitrile	C6 H4 N2 O	120.033	4.386	971850	210807	276443	1310.84	838898	608141	100856	174421	43322	448399	591121	123137	248020	222684	1.1785e+06	2007.25	144560	102242	5493.31	490662	87089.3
Compound213	Phenylacetaldehyde	C8 H8 O	120.056	14.218	2.11965e+06	3.05972e+07	2.78072e+07	1.15274e+07	8.16631e+06	2.29884e+07	1.76047e+07	1.10273e+07	2.13275e+07	1.94043e+07	9.5142e+07	1.76956e+07	7.03197e+06	1.63877e+07	2.44342e+06	3.54157e+07	1.25522e+07	3.868e+07	1.83818e+07	7.56834e+06	3.63257e+07
Compound215	Acetophenone	C8 H8 O	120.058	5.447	672321	329430	184483	144605	769487	471507	64576.1	130744	80485.4	293538	175450	143567	529527	788063	813902	394606	252957	161662	161830	508538	270329
Compound218	N-Bromaziridine	C2 H4 Br N	120.953	3.654	203572	140566	192956	403457	265219	84917.1	116406	275300	55963.5	240493	301522	114754	432506	284495	605190	406156	867784	120795	275542	245779	206633
Compound219	Chlormequat	C5 H12 Cl N	121.064	4	984455	627460	798982	2196.04	102239	941888	426722	249142	480330	333895	442308	294844	579307	1.1427e+06	877592	4313.04	587582	339851	2593.93	253106	594521
Compound221	Phenethylamine	C8 H11 N	121.089	5.227	153317	118478	41922.5	326318	2.88186e+06	638370	37183.7	120945	96324.8	60416.3	100948	257017	46847.4	62740.7	54805.8	256824	182289	699341	1.13784e+06	161339	526617
Compound228	4-Hydroxybenzaldehyde	C7 H6 O2	122.037	5.491	369516	1.31475e+06	548826	33985	879046	860611	139713	145341	88989.2	662150	861335	288369	617746	465501	737535	77511.4	201943	224770	124694	357125	1.01301e+06
Compound229	Picolinamide	C6 H6 N2 O	122.048	4.49	676997	287647	434649	79762.9	1.18081e+06	809094	109403	332641	191267	417818	580465	345181	252724	393463	639482	80774.5	283880	948129	90948.1	410204	906004
Compound231	Octatrienal	C8 H10 O	122.073	10.176	643394	458416	502793	355960	456990	343391	477653	506911	437206	416270	480469	438768	1.1631e+06	623265	948279	1.21186e+06	373760	237802	444931	516518	402734
Compound237	Nicotinic acid	C6 H5 N O2	123.032	5.365	3.14753e+07	1.40025e+07	1.22635e+07	123616	5.13118e+06	3.81091e+06	368930	720567	417620	9.57388e+06	1.0365e+07	1.69543e+06	2.87135e+06	1.5969e+07	2.00334e+07	354082	413315	1.63809e+06	329835	1.35723e+07	6.17345e+06
Compound238	Nitrobenzene	C6 H5 N O2	123.032	4.438	3.22284e+07	9.25e+06	1.05908e+07	55417.5	2.86356e+07	3.33283e+07	5.07363e+06	8.14314e+06	4.65597e+06	1.46759e+07	2.89467e+07	3.71103e+06	6.13673e+06	1.83878e+07	2.38145e+07	134445	1.51117e+07	6.61797e+06	142488	1.6741e+07	1.07978e+07
Compound243	Taurine	C2 H7 N O3 S	125.013	3.532	1.4025e+06	5.2502e+06	6.02598e+06	3.53744e+06	7.6505e+06	1.50873e+07	770598	2.3248e+06	1.92586e+06	1.52274e+07	7.88507e+06	4.87635e+06	711427	1.32083e+06	4.17301e+06	6.47837e+06	1.13284e+07	2.29292e+06	4.95819e+06	8.48977e+06	3.02223e+06
Compound245	5-Methylcytosine	C5 H7 N3 O	125.059	4.371	163771	305399	239100	21812.2	450758	947900	202671	224653	178665	251752	407040	165173	121927	348135	244961	105354	413584	454409	46678.6	435663	463874
Compound246	7-Azabicyclo[4.2.0]octan-8-one	C7 H11 N O	125.084	4.442	685423	621061	772445	56483.6	1.03948e+06	1.15768e+06	549360	966931	371033	820821	951396	436365	1.19963e+06	969058	1.26787e+06	174184	1.00833e+06	922513	156969	954805	999516
Compound249	1-Methyl-3,6-(1H,2H)-pyridazinedione	C5 H6 N2 O2	126.042	5.339	102633	110413	110920	26863	296118	818313	41362.4	44734.5	20762.4	111013	115889	24136.3	158470	130461	54398.9	34312.9	127116	63538.1	27001.6	872626	160010
Compound250	Thymine	C5 H6 N2 O2	126.043	4.519	1.85427e+06	931963	1.47285e+06	10967.7	885818	767870	236984	360969	221621	701523	1.11507e+06	231463	1.24571e+06	1.10074e+06	357912	64184.3	736864	214501	23551.6	1.75399e+06	156349
Compound253	2-Pyrazoline, 5-ethyl-1,4-dimethyl-	C7 H14 N2	126.116	5.254	417221	1.03497e+06	259523	510242	3.99292e+06	269127	156806	405741	95714.8	213876	369399	108237	1.13588e+06	527897	361921	806929	203528	173567	600825	1.37469e+06	226404
Compound255	3-(Butylamino)propionitrile	C7 H14 N2	126.116	4.717	378008	562017	351949	56705.1	1.62549e+06	226962	205788	1.16342e+06	110232	97621.9	920662	70057.7	273411	695851	1.76875e+06	1.36762e+06	1.41585e+06	474564	113811	371086	326973
Compound257	Octahydropyrrolo[1,2-a]pyrazine	C7 H14 N2	126.116	3.562	69731.8	98198.1	201719	5740.45	79962.6	70928.9	125779	116832	165062	150140	284916	552193	123819	138112	232142	14660.1	246967	154523	8196.71	67454.4	106223
Compound262	4-Amino-3-fluorophenol	C6 H6 F N O	127.042	13.567	760914	1.4847e+06	1.07443e+06	1.0297e+06	3.01456e+06	1.28159e+06	769653	1.26345e+06	2.21144e+06	1.12763e+06	1.95391e+06	407505	272205	2.40837e+06	113550	106835	1.6927e+06	1.58556e+06	738062	563421	2.08188e+06
Compound263	Guvacine	C6 H9 N O2	127.063	4.473	1.61237e+06	883239	1.69338e+06	48550.4	4.27326e+06	2.40536e+06	484631	840885	805569	1.90717e+06	1.87224e+06	664216	1.05708e+06	2.11436e+06	847093	158934	1.85693e+06	2.23607e+06	46605.2	2.05083e+06	2.70706e+06
Compound264	Quinuclidinol	C7 H13 N O	127.1	4.467	4.33654e+07	1.65197e+07	2.10786e+07	1.90412e+06	8.90975e+07	4.63017e+07	1.14818e+07	2.52819e+07	7.53588e+06	2.12404e+07	2.81461e+07	8.04938e+06	1.11825e+07	3.36995e+07	3.8679e+07	1.56888e+06	3.02708e+07	2.70937e+07	2.78576e+06	1.69748e+07	3.45339e+07
Compound268	Tetracyanoethylene	C6 N4	128.015	3.342	6.14524e+06	4.32091e+06	1.74943e+07	6.30246e+06	1.44273e+07	1.31382e+07	8.06532e+06	1.8629e+06	9.85856e+06	9.65663e+06	1.65023e+07	8.39174e+06	1.23127e+07	1.84719e+07	375947	1.5303e+07	1.60833e+07	1.41675e+07	7.65188e+06	1.06073e+06	1.01891e+07
Compound270	Isonipecotamide	C6 H12 N2 O	128.095	4.598	940761	479345	593081	31692.1	1.71601e+06	1.51044e+06	406620	753629	420245	971015	1.18424e+06	298218	1.19403e+06	1.27054e+06	859618	193280	1.18151e+06	772418	46627.7	929219	1.176e+06
Compound272	1-Ethyl-3-piperidinamine	C7 H16 N2	128.131	3.405	3.12878e+07	2.55934e+07	2.94674e+07	4.98279e+06	6.00486e+07	3.91984e+07	2.73738e+07	5.74805e+06	2.81525e+07	1.71635e+07	4.79925e+07	1.99501e+07	2.4627e+06	4.2213e+07	1.5081e+07	1.14979e+07	2.55506e+07	5.8401e+07	6.2196e+06	5.06786e+06	1.69422e+07
Compound275	2-(2-Aminoethyl)-1-methylpyrrolidine	C7 H16 N2	128.131	5.432	648995	1.14955e+06	446295	275320	623951	202762	99508.9	247876	74025.3	555098	560752	113498	1.21337e+06	956515	1.85708e+06	428210	156191	184976	342401	360360	308718
Compound279	Goitrin	C5 H7 N O S	129.025	17.063	198461	446295	296390	507995	1.47915e+06	885696	316693	332908	49835.3	263300	200366	147533	840762	179886	3.68819e+06	404501	338126	194184	442386	476913	116266
Compound280	4-Oxoproline	C5 H7 N O3	129.041	5.445	476489	1.01127e+06	801724	44812.2	627501	941108	196287	931410	104925	553596	1.66742e+06	115593	137266	359424	1.91251e+06	47716.3	108344	192686	49142.9	776505	206121
Compound284	L-Pyroglutamic acid	C5 H7 N O3	129.043	3.729	2.74974e+06	3.62816e+06	3.80122e+06	20251.5	1.51822e+06	4.25672e+06	1.4958e+06	2.91506e+06	1.5658e+06	2.9679e+06	4.00305e+06	2.31308e+06	1.80934e+06	3.01857e+06	8.50736e+06	22201.3	1.25038e+06	603934	26752	1.69752e+06	5.41431e+06
Compound286	leucoline	C9 H7 N	129.058	15.451	173279	183774	441103	200139	751296	158397	92581	154627	126812	165230	228377	87843.8	207589	392669	327134	182761	118380	113926	344842	176155	362348
Compound287	L-Pipecolinic acid	C6 H11 N O2	129.079	3.398	2.1029e+06	3.82044e+06	6.49197e+06	1.51645e+06	3.67717e+07	2.3459e+07	1.09443e+06	1.38232e+06	1.23111e+06	3.77707e+06	8.14733e+06	2.54782e+06	1.21932e+06	3.78062e+06	4.04565e+06	1.29932e+06	5.32811e+06	5.62086e+06	1.89079e+06	2.34388e+06	7.15052e+06
Compound288	D-Pipecolinic acid	C6 H11 N O2	129.079	3.918	1.74973e+06	2.68445e+06	1.59019e+06	72527.2	3.03662e+06	1.53794e+07	559183	763686	636916	4.05315e+06	2.70542e+06	1.65008e+06	1.05683e+06	3.27097e+06	5.11678e+06	30882.7	4.67717e+06	1.9563e+06	34116.9	2.81989e+06	1.16278e+07
Compound290	Vigabatrin	C6 H11 N O2	129.079	4.211	6.02684e+06	2.18549e+06	5.68554e+06	42341.9	4.51603e+06	1.02887e+07	1.76387e+06	2.773e+06	550363	3.72296e+06	5.93284e+06	1.3423e+06	649143	4.07111e+06	504617	48833.7	586404	1.79586e+06	76553.1	3.23897e+06	4.57305e+06
Compound292	(2S)-2-Piperazinecarboxamide	C5 H11 N3 O	129.09	4.479	382597	373132	270161	66942.4	1.62467e+06	667478	368176	572541	474324	354269	773651	440741	628005	381444	569582	60188.1	695186	1.00075e+06	72762.8	744210	720232
Compound293	1,3,5-Cyclohexanetriamine	C6 H15 N3	129.127	4.949	136454	76471.1	75739.4	42164.8	279889	240686	84481.5	237522	96850.7	113820	175723	91194.3	352715	138518	517790	76875.9	155421	122722	28350.4	182150	100940
Compound294	N,N-Diisopropylethylamine (DIPEA)	C8 H19 N	129.152	12.278	272350	702682	174258	963388	1.31863e+06	1.02142e+06	553447	775261	389310	512659	3.69986e+06	163008	1.50336e+06	390939	630920	1.8222e+06	978490	241775	914271	437997	282645
Compound297	Phenylpropiolaldehyde	C9 H6 O	130.042	10.896	197153	713713	374377	296873	1.10111e+06	923364	165571	290074	248969	274233	581005	251711	299761	282806	564224	210597	147483	675113	454388	549953	594153
Compound298	1,3-DIAZEPANE-2-THIONE	C5 H10 N2 S	130.057	5.332	96686.9	352505	66059.5	34677.2	387746	306121	6628.11	17034.8	35035.2	67264.4	232833	29038.6	873474	120177	363183	161553	34840.2	20830	50878.9	268645	106914
Compound301	(2S)-2-Piperazinecarboxylic acid	C5 H10 N2 O2	130.074	4.957	981696	577609	580204	207238	567369	841961	364650	1.11144e+06	730350	632064	974158	679382	2.07733e+06	1.23401e+06	3.28558e+06	307332	4.17167e+06	893726	21212	715495	52407.2
Compound302	aminoproline	C5 H10 N2 O2	130.074	5.537	917821	1.0726e+06	441439	73074.6	876390	287584	169867	68097.4	134038	680180	884321	367407	3.44092e+06	1.22044e+06	5.33058e+06	77283.1	1.59551e+06	135246	60007.7	546448	750856
Compound304	N-Acetylputrescine	C6 H14 N2 O	130.111	4.311	60503.3	1.58328e+06	549368	17857.2	287844	129902	225496	258270	370343	881791	2.12876e+06	556027	130330	228322	39878.9	54967.7	366845	284702	17754.2	130069	239571
Compound310	Creatine	C4 H9 N3 O2	131.069	4.079	8.8949e+06	4.81565e+06	7.29558e+06	263856	3.1114e+07	2.26931e+07	4.97561e+06	2.84002e+07	9.33302e+06	2.31846e+07	3.10462e+07	4.25554e+06	1.8631e+06	4.21305e+06	2.55604e+07	4.93968e+06	2.62384e+07	1.06696e+07	1.02763e+06	5.82721e+07	4.49887e+07
Compound314	L-Isoleucine	C6 H13 N O2	131.095	5.63	3.34285e+07	8.73504e+07	6.39734e+07	1.31275e+07	3.52846e+07	4.1009e+07	1.93009e+07	2.01506e+07	9.03976e+06	6.3363e+07	1.03435e+08	2.01621e+07	4.85575e+07	4.34706e+07	7.33817e+07	2.17705e+07	2.0746e+07	6.31999e+07	2.04827e+07	1.98441e+07	1.34936e+08
Compound316	1-(Diethylamino)-2-propanol	C7 H17 N O	131.131	4.609	289608	176117	262365	32829	313038	459976	114418	208924	178668	288766	194459	181104	1.38001e+06	309642	1.46272e+06	162258	1.44182e+06	142884	22675.6	219536	287236
Compound320	3-Methylsulfolene	C5 H8 O2 S	132.024	5.379	8.17125e+06	9.12046e+06	6.48849e+06	456853	3.41385e+06	2.91248e+06	155296	226268	151118	7.36486e+06	1.01964e+07	3.5016e+06	4.49804e+06	6.51734e+06	6.95028e+06	246270	503073	1.23041e+06	281864	1.67563e+06	7.69811e+06
Compound325	2-(Hydroxymethyl)-4-oxobutanoic acid	C5 H8 O4	132.052	4.274	5.80651e+06	3.56474e+06	4.40217e+06	120777	4.81623e+06	6.75075e+06	2.26021e+06	2.62615e+06	1.91354e+06	2.49209e+06	3.37186e+06	1.44667e+06	2.92029e+06	5.69324e+06	5.47373e+06	236549	3.0693e+06	2.79582e+06	267960	1.83024e+06	5.57195e+06
Compound326	Ornithine	C5 H12 N2 O2	132.089	3.704	496248	925166	762393	89354.4	2.57568e+06	2.63771e+06	111468	609211	115562	786111	830812	381699	171115	212977	2.08217e+06	126838	452308	335163	124806	854114	469160
Compound331	2,2-dimethoxy-n,n-dimethylethanamin	C6 H15 N O2	133.11	4.203	109340	181384	258247	62335.2	552552	501643	119509	280155	179773	420270	1.22762e+06	145418	260171	155412	601281	93695.1	353655	171994	163318	1.31618e+06	712998
Compound332	D-Malic acid	C4 H6 O5	134.02	4.325	222975	464353	424692	50539.9	644386	3.94076e+06	64058.8	285377	108201	396390	1.21559e+06	71645.5	151082	218649	2.75466e+06	60967.9	385870	1.94498e+06	37216.3	907011	3.11155e+06
Compound335	2-Indanol	C9 H10 O	134.073	23.256	255814	222226	189942	229350	904651	312947	170419	77423.2	261381	307610	386920	406751	426083	464248	906087	377582	788287	288161	157171	1.0122e+06	411314
Compound337	1,3-Decadiyne	C10 H14	134.11	13.2	1.85972e+06	1.28407e+06	1.39181e+06	394078	892692	674772	944521	2.21223e+06	742207	1.26169e+06	2.09257e+06	532635	279035	2.96236e+06	125357	2.41902e+06	1.43477e+06	1.69794e+06	956448	1.18006e+06	1.17517e+06
Compound338	4-Hydroxybenzotriazole	C6 H5 N3 O	135.041	4.067	243351	211939	64625.6	2313.09	270693	264102	72540.1	616629	113799	282092	333629	87050.1	47109.2	131889	994423	11413.9	78452.7	171233	7957.71	2.17594e+06	1.85904e+06
Compound339	Adenine	C5 H5 N5	135.054	5.393	237490	521055	239707	209799	684804	431744	1.28055e+06	2.75932e+06	847164	3.21879e+06	2.34794e+06	2.41679e+06	555644	692186	411356	139563	250081	137912	219685	1.33051e+06	1.03387e+06
Compound342	MVR 1.00	C8 H9 N O	135.068	5.754	280606	782351	386533	118569	3.96148e+06	3.41122e+06	970051	1.30309e+06	1.03717e+06	2.20123e+06	5.32905e+06	1.28169e+06	299165	526145	1.91943e+06	161951	134514	1.56257e+06	325346	1.73128e+06	4.28214e+06
Compound343	N-Benzylformamide	C8 H9 N O	135.068	4.865	1.37625e+06	1.16118e+06	2.39259e+06	445076	3.70851e+06	8.44508e+06	636583	978706	823722	1.7807e+06	3.50127e+06	980788	1.00051e+06	1.53756e+06	1.50756e+06	467369	1.99339e+06	4.22096e+06	44890.9	1.40882e+06	1.24859e+06
Compound346	2-Aminoacetophenone	C8 H9 N O	135.068	5.424	1.70864e+06	2.82829e+06	3.31278e+06	214350	1.76779e+06	1.98734e+06	72544.5	164313	104314	1.94386e+06	646625	998308	2.19203e+06	2.392e+06	3.20331e+06	280016	391446	1.39124e+06	169820	1.13019e+06	4.28214e+06
Compound347	Phosphorus trichloride	Cl3 P	135.881	3.308	44186.9	179101	1.51739e+06	21480.2	894088	769223	200450	141870	304964	1.41294e+06	806003	576191	231092	361354	236122	513105	323567	292527	8521.2	341384	354263
Compound348	Methylthiomethyl acetyl sulfide	C4 H8 O S2	136.002	12.172	11134.8	15802	11596.9	3.56757e+06	211890	31868.5	8175.06	15212.9	13392.9	14554	25577.8	11777	11975.6	17906.3	24646.5	2.95943e+06	70061.7	28287.1	3.14967e+06	80656.5	16426.3
Compound351	Hypoxanthine	C5 H4 N4 O	136.038	5.432	5.19856e+07	1.38961e+07	1.35403e+07	126034	8.2059e+06	9.91116e+06	449491	1.17348e+06	561698	1.77466e+07	3.48069e+07	3.04135e+06	1.08276e+07	2.34774e+07	2.2912e+07	603953	2.63959e+06	3.23248e+06	593086	1.15767e+07	1.5034e+07
Compound356	Methyl picolinate4-Pyridineacetic acid	C7 H7 N O2	137.048	4.021	546925	5.95504e+06	486193	15698.7	1.3649e+06	2.36692e+06	400087	1.23421e+06	394290	891235	538134	738064	1.19727e+06	477270	7.16841e+06	15464.9	769621	1.013e+06	31495.5	3.5206e+06	2.10413e+06
Compound357	Methyl isonicotinate	C7 H7 N O2	137.048	4.569	3.70334e+06	605473	2.84025e+06	69145	4.31383e+06	1.22799e+06	612800	746126	680408	2.38253e+06	3.85815e+06	1.02426e+06	3.7027e+06	3.15703e+06	1.43279e+06	251068	1.77114e+06	2.52951e+06	51229	1.80504e+06	2.9385e+06
Compound358	5-Ethyl-2-methylpyridine 1-oxide	C8 H11 N O	137.084	4.507	608246	462215	439553	13273	260900	452216	272621	362310	236281	509547	305263	149221	617992	697661	633465	126126	976054	978456	34511.4	335914	395439
Compound360	Tyramine	C8 H11 N O	137.084	5.428	1.05331e+07	2.70879e+07	4.15133e+07	2.1426e+06	7.62717e+07	7.886e+07	881686	1.89082e+06	951806	8.04323e+06	1.84269e+07	1.9988e+06	1.39512e+07	1.67325e+07	1.02074e+07	5.51623e+06	1.28602e+07	4.05377e+07	6.38249e+06	3.69728e+07	3.08349e+06
Compound362	Urocanic acid	C6 H6 N2 O2	138.043	5.29	2.17518e+06	2.76074e+06	3.06072e+06	32157.6	1.26404e+06	1.40542e+06	418618	877491	521060	3.27488e+06	5.0521e+06	781198	1.56369e+06	2.12358e+06	8.71279e+06	85105	56930.3	160965	182637	2.94536e+06	2.98135e+06
Compound363	4-Nitroaniline	C6 H6 N2 O2; C5 H9 F2 P	138.043	4.653	7.40361e+06	9.0219e+06	7.84394e+06	29387.9	2.11431e+07	3.5781e+07	2.29319e+06	4.47397e+06	1.67628e+06	8.4823e+06	1.46994e+07	3.07279e+06	6.69698e+06	5.96943e+06	2.32623e+07	145932	3.2048e+06	3.73223e+06	70869	1.22175e+07	8.62832e+06
Compound366	3,3,3-Trifluoro-N,N-dimethyl-1-propen-2-amine	C5 H8 F3 N	139.061	3.995	728818	1.0804e+06	1.31551e+06	7978.51	216838	1.07549e+06	284513	2.13245e+06	1.4879e+06	443655	682027	168386	183330	646181	901868	7817.67	125993	79885.1	5820.34	1.26564e+06	2.04525e+06
Compound371	(+/-)-Tropinone	C8 H13 N O	139.1	4.382	148780	105395	216441	7120.92	171882	164525	103909	255288	60075	266122	225378	47218.4	192807	115999	260357	15997.9	257496	170044	13605.6	179656	125687
Compound377	Methylimidazoleacetic acid	C6 H8 N2 O2	140.059	4.123	329626	241124	427161	1133.23	142585	683208	625187	861256	92829.9	824207	1.58067e+06	187250	748481	589388	2.78361e+06	6116.13	330317	16736.5	14445.9	720274	504533
Compound385	Bis(2-chloroethyl)amine	C4 H9 Cl2 N	141.011	10.115	382731	169070	367539	346750	278559	177757	228527	323351	228524	247428	262027	248351	714562	443265	575889	558083	476937	247034	250656	196377	335984
Compound387	ethyl trifluoroacetamide	C4 H6 F3 N O; C7 H5 F2 N	141.04	3.741	169696	1.23582e+06	141013	348052	969780	709728	295922	712086	295976	208338	220762	262683	565991	149664	2.55696e+06	351112	191791	251309	337857	1.53972e+06	573320
Compound389	Ethosuximide	C7 H11 N O2	141.079	4.451	841441	639237	794098	25199	1.8664e+06	1.12974e+06	336845	872161	366800	804525	1.0614e+06	331379	860694	1.17154e+06	624694	56559.1	1.23533e+06	1.34768e+06	51593.7	1.04247e+06	1.24649e+06
Compound392	Ethyl trifluoroacetate	C4 H5 F3 O2	142.024	3.806	601014	577127	94686.3	7358.77	708029	532248	122708	938345	198792	179093	387409	102391	69987.8	399901	193273	9121.35	73218.3	470141	12695.4	1.58842e+06	964542
Compound395	Piracetam	C6 H10 N2 O2	142.074	4.386	429429	484032	350746	14473.7	592265	869140	147510	322250	193757	324809	541359	149622	225679	413991	160406	28434.7	669929	534706	17510.8	340854	294535
Compound396	Nitrosoheptamethyleneimine	C7 H14 N2 O	142.11	4.448	924456	1.09725e+06	1.36138e+06	49494.4	1.89075e+06	1.92808e+06	822300	1.14967e+06	599154	1.11198e+06	1.61184e+06	981510	1.12721e+06	1.27338e+06	1.33374e+06	172651	1.3945e+06	1.41342e+06	188095	1.13058e+06	1.60535e+06
Compound398	1-(3-Aminopropyl)-2-pyrrolidone	C7 H14 N2 O	142.111	5.075	14554.1	46762.4	29940.7	35033.9	168463	144514	16822	30482.4	17886	35057.7	68174.4	17927.2	33047.1	60423.4	79721	27289.3	13361.1	29605.4	107893	36997.9	65573.1
Compound401	diacetyl(methoxyimino)methane	C6 H9 N O3	143.058	4.032	1.59782e+06	798890	1.02322e+06	110176	1.54343e+06	1.40845e+06	340667	1.64819e+06	514214	1.25432e+06	1.33094e+06	226720	1.27327e+06	1.07615e+06	1.21003e+06	159357	836429	574953	250367	965403	730857
Compound403	6-Methylquinoline	C10 H9 N	143.074	11.973	147209	1.1774e+06	532307	689425	1.19434e+06	1.72536e+06	104982	218503	299964	78405.6	783656	289454	270331	169542	782191	337798	424946	723431	177531	876250	749943
Compound404	Homocycloleucine	C7 H13 N O2	143.095	4.44	2.43616e+06	2.38172e+06	4.29432e+06	187094	6.34931e+06	2.34321e+06	2.52335e+06	3.27718e+06	1.16528e+06	7.5389e+06	4.36559e+06	2.01302e+06	3.7132e+06	4.34207e+06	3.60604e+06	683708	3.24637e+06	8.46366e+06	319851	4.2428e+06	3.30567e+06
Compound420	Adipamide	C6 H12 N2 O2	144.09	5.237	567150	771188	342413	29694.7	344152	492841	604215	1.1364e+06	635157	550817	734465	547655	413555	330844	1.11949e+06	157836	439449	176681	52903.2	680295	174915
Compound421	2-(4-Methyl-1-piperazinyl)ethanol	C7 H16 N2 O	144.126	4.371	231549	1.1562e+06	934548	16785.3	400381	797536	801181	480207	165480	1.05933e+06	2.30799e+06	331613	298103	353532	169173	27165.1	833476	879355	21956.6	439275	1.16279e+06
Compound426	2-Hydroxyquinoline	C9 H7 N O	145.053	13.574	6.67882e+06	9.55246e+06	1.14453e+07	1.34527e+07	3.16888e+07	2.1928e+07	1.65347e+07	1.79508e+07	2.73748e+07	2.19363e+07	2.46236e+07	9.57452e+06	2.62719e+06	1.56089e+07	1.48784e+06	3.19049e+07	1.98614e+07	2.04907e+07	1.32151e+07	4.27247e+06	2.35191e+07
Compound428	Acetylcholineg-Butyrobetaine	C7 H15 N O2	145.11	4.555	1.04917e+07	6.56023e+06	5.07975e+06	314181	1.44859e+07	9.20978e+06	2.25665e+06	4.6789e+06	2.55569e+06	9.78715e+06	6.35391e+06	3.19517e+06	4.46964e+06	9.16752e+06	2.98911e+07	1.50534e+06	1.0358e+07	7.84535e+06	383628	8.87217e+06	7.91917e+06
Compound429	g-Butyrobetaine	C7 H15 N O2	145.11	5.382	2.80591e+06	1.93837e+06	3.00078e+06	84114.3	477567	274823	1.41544e+06	1.76029e+06	250265	2.53234e+06	4.08914e+06	812947	1.24137e+06	5.25369e+06	1.38515e+06	59351.4	142679	312706	116565	415236	2.70103e+06
Compound431	heptaminol	C8 H19 N O	145.147	4.381	615724	709897	933248	89363.8	2.24999e+06	689197	804239	1.437e+06	335796	1.28454e+06	1.11655e+06	644111	1.41152e+06	690975	389566	449931	1.14264e+06	1.11625e+06	124461	852566	686315
Compound432	spermidine	C7 H19 N3	145.158	4.187	534321	678095	3.20823e+06	3.39203e+06	1.84487e+06	117851	2.13012e+06	319050	3.14081e+06	1.02283e+06	2.33207e+06	2.16625e+06	92959.2	852452	701605	1.02563e+07	165338	909658	4.38272e+06	249018	1.11059e+06
Compound436	2-Oxoglutaric acid	C5 H6 O5	146.02	4.327	1.0896e+06	137591	115162	11371.8	2.6456e+06	3.23358e+06	13363	180919	15316.4	201703	206574	23036.1	74039	166417	2.85901e+06	23971.2	28824.9	423244	13940.6	938959	89974.2
Compound438	Chromone	C9 H6 O2	146.037	4.636	308889	202620	452292	13104.2	1.95745e+06	2.17033e+06	185456	326386	239274	450769	810128	273354	549405	633211	504245	89694.8	1.53859e+06	2.26222e+06	25313	187593	1.65316e+06
Compound439	4-Ethynylbenzoic acid	C9 H6 O2	146.037	5.583	422496	751242	517820	25333.4	802889	763917	153337	463218	171098	405161	1.33733e+06	430772	378001	531312	624792	68771.8	100612	262276	70425.6	333491	1.08557e+06
Compound440	Coumarin	C9 H6 O2	146.037	4.89	308889	311501	452292	37466.6	673480	1.67548e+06	142289	185393	132856	454884	810128	273354	466452	343857	762038	85341.8	1.09683e+06	618302	9640.86	663417	413845
Compound441	3-Thiomorpholinecarboxamide	C5 H10 N2 O S	146.051	3.349	884575	486879	2.1378e+06	1.69498e+06	3.64451e+06	2.37284e+06	722489	231637	869944	1.02681e+06	1.98307e+06	713472	1.96624e+06	3.01357e+06	44351.6	3.97431e+06	4.48261e+06	4.24824e+06	1.61062e+06	190136	1.76825e+06
Compound443	DL-Glutamine	C5 H10 N2 O3	146.069	3.89	500047	1.84629e+06	1.5772e+06	488586	1.63399e+06	2.02281e+06	743766	1.39222e+06	801438	1.12766e+06	1.46217e+06	988287	737092	1.38048e+06	899750	528265	854696	436531	471311	736985	2.22979e+06
Compound447	L-Lysine	C6 H14 N2 O2	146.105	3.365	1.40042e+06	2.7417e+06	4.1953e+06	1.01198e+06	2.82368e+07	1.43375e+07	762829	1.03622e+06	812201	2.48332e+06	5.73561e+06	1.70734e+06	800549	2.68706e+06	1.15663e+06	853691	3.49842e+06	3.98461e+06	1.16478e+06	1.63857e+06	2.10252e+06
Compound448	N-(4-Aminobutyl)-N-hydroxyacetamide	C6 H14 N2 O2	146.107	4.43	1.23055e+06	2.23425e+06	732746	41943.6	3.96526e+06	1.6853e+06	636480	1.32881e+06	1.26738e+06	1.00658e+06	1.67075e+06	1.12794e+06	780200	875152	644456	22694.8	1.75456e+06	2.81027e+06	41047.1	638290	1.40427e+06
Compound449	2-((2-(Dimethylamino)ethyl)methylamino)ethanol	C7 H18 N2 O	146.142	3.632	1.36299e+06	625055	691587	471412	1.12129e+06	997985	681184	993182	397178	455735	1.00081e+06	311023	395811	7.2756e+06	2.69043e+06	339486	265526	1.02255e+07	784514	172857	154319
Compound452	L-Glutamic acid	C6 H10 F N S; C5 H9 N O4	147.053	3.762	9.41016e+06	7.15931e+06	6.45396e+06	703631	8.6152e+06	1.32726e+07	2.3645e+06	7.04336e+06	3.03549e+06	7.39789e+06	1.08284e+07	3.67463e+06	3.84665e+06	5.69907e+06	4.5101e+07	1.15805e+06	1.39855e+06	1.04485e+06	1.13918e+06	7.03034e+06	1.04649e+07
Compound455	5-Methoxyindole	C9 H9 N O	147.068	15.056	8.85911e+06	1.62929e+06	1.56213e+06	29995.2	2.25489e+06	2.53407e+06	272252	452704	159970	444331	720382	280010	65415.3	3.77006e+06	881452	51259.2	95748	44418.2	821840	579928	188128
Compound456	afegostat	C6 H13 N O3	147.09	4.482	259803	125645	159053	3623.52	780826	277617	119338	77028.3	68144.4	243107	255622	30461.9	144472	276242	177381	23008.7	136085	156141	4292.41	427432	185715
Compound457	MFCD00030106	C10 H13 N	147.105	5.347	87430.9	288944	94299.7	83072.8	516539	185864	38467.4	101825	115941	194668	146486	75664	426766	195517	523636	150557	91364.7	121125	130990	327638	112243
Compound458	1,1-Diethoxytrimethylamine	C7 H17 N O2	147.126	4.897	164351	422310	294338	528019	508460	140997	615512	1.30058e+06	588786	757210	1.43643e+06	307784	186761	308792	162567	230561	28600.8	162265	660567	290454	417085
Compound459	3-(Diethylamino)propan-1,2-diol	C7 H17 N O2	147.126	4.451	6.73552e+06	6.2327e+06	6.74407e+06	572216	1.39956e+07	5.76307e+06	5.67926e+06	1.12413e+07	4.3062e+06	8.97157e+06	9.4011e+06	3.51076e+06	6.83081e+06	7.2263e+06	1.16903e+06	3.4839e+06	6.39632e+06	4.80221e+06	762291	7.28362e+06	4.96821e+06
Compound461	Phthalic anhydride	C8 H4 O3	148.016	35.462	57464.1	28378.8	56624.1	59750.5	84121.8	266737	23627	44987.9	26372.9	253370	39135.6	405376	49598.1	369490	586649	69176.8	790126	57480.4	301643	238199	53475.2
Compound464	Cinnamic acid	C9 H8 O2	148.052	20.882	212573	347138	924680	626680	4.20001e+06	2.65685e+06	148872	408576	312926	499640	208031	150645	1.41615e+06	2.66594e+06	5.97548e+06	936118	4.03e+06	2.18062e+06	480432	1.00216e+06	1.62803e+06
Compound465	4-hydroxycinnamaldehyde	C9 H8 O2	148.052	5.305	1.01511e+07	1.30778e+07	1.79157e+07	4.2695e+06	8.44398e+07	8.51131e+07	747252	5.88448e+06	732420	3.8052e+06	1.13746e+07	1.52152e+06	1.76948e+07	1.2743e+07	1.11337e+07	2.47104e+06	1.39077e+07	4.65721e+07	4.31306e+06	3.4772e+07	1.30681e+07
Compound466	Phyllodulcin	C9 H8 O2	148.052	10.93	1.91359e+07	4.96169e+07	4.08677e+07	2.14852e+07	9.96768e+07	8.05243e+07	1.8831e+07	3.78168e+07	1.81335e+07	3.74662e+07	5.5474e+07	2.56523e+07	2.60819e+07	2.24958e+07	4.47493e+07	1.58934e+07	1.57682e+07	5.08729e+07	3.50031e+07	5.06554e+07	4.6123e+07
Compound471	L-Methionine	C5 H11 N O2 S	149.051	5.033	305743	510792	2.56581e+06	556772	1.05731e+07	2.25826e+07	957723	207780	305558	536554	1.01206e+06	214636	1.07741e+06	457468	130779	664420	1.75602e+06	3.76837e+06	984043	1.10117e+07	4.01097e+06
Compound475	6,7-Dimethyl[1,2,4]triazolo[1,5-b][1,2,4]triazine	C3 H8 F N5 O; C6 H7 N5	149.071	4.389	231028	127605	182731	6589.1	410933	435229	95377.1	180183	52515.5	149592	200373	116093	188020	190538	168915	9753.7	261754	147501	10366.6	438573	320853
Compound483	2,3-Diethyl-5-methylpyrazine	C9 H14 N2	150.116	5.587	534777	94217	63341.5	11754.9	70873.9	35534.4	35161.4	69443	27985.8	66877.2	71551.9	54508.7	779639	106526	60987.6	8395.07	492783	22333.5	13467.7	81396.6	63613.5
Compound486	2-Hydroxybenzothiazole	C7 H5 N O S	151.008	15.953	3.12679e+06	2.94822e+06	1.70764e+06	808304	2.39054e+06	928057	2.0173e+06	3.73426e+06	1.04285e+06	1.61999e+06	2.72291e+06	681968	3.8624e+06	2.65219e+06	4.83802e+06	7.3809e+06	4.08607e+06	1.07742e+06	1.46826e+06	2.65231e+06	1.3374e+06
Compound488	1768985	C4 H9 N O5	151.048	3.992	80109.5	126315	340451	3953.5	255490	482057	86208.8	44727.3	60190.3	335228	540484	152297	547649	501303	365960	8024.25	590735	294062	4825.89	94143.4	320659
Compound490	Guanine	C5 H5 N5 O	151.049	5.149	447295	607465	2.00551e+06	70958.6	2.14916e+06	1.33173e+06	41355.1	422625	135624	1.05181e+06	1.08718e+06	317837	218513	220697	121645	116674	330713	96043.3	362833	5.07421e+06	2.90285e+06
Compound492	N-METHYLSALICYLAMIDE	C8 H9 N O2	151.063	3.737	1.33608e+06	428030	380831	2925.23	94962.5	347954	389206	379970	138363	510221	168943	159636	146509	589523	139869	9756.19	118945	60596.4	4785.19	145183	109102
Compound493	3-(3-pyridinyl)propanoic acid	C8 H9 N O2	151.063	4.405	894537	783121	883366	117093	2.83057e+06	1.52904e+06	413515	458123	706755	964244	989652	363493	510542	1.24414e+06	203867	769589	1.36154e+06	1.50136e+06	236813	572754	1.33588e+06
Compound498	Xanthine	C5 H4 N4 O2	152.032	10.333	310322	187284	465647	42451.6	1.28998e+06	948867	114375	302220	47791.7	299402	515052	87795.1	340378	246864	298734	242898	252468	341921	108338	1.12494e+06	293628
Compound506	Mesalazine	C7 H7 N O3	153.043	4.45	205733	215927	245424	9728.93	830320	494562	93777.1	273926	219906	368636	742156	270131	127386	385562	176371	33269	561085	633795	14466.9	299588	781901
Compound508	3,5-Dimethoxyanilinedopamine	C8 H11 N O2	153.079	4.16	58940.2	703663	223062	6978.31	109265	43962	271044	384299	818825	128453	139971	44560.6	83235.7	287415	68569.9	4076.44	38160.9	52010.3	17777.2	44525.9	378778
Compound509	6-Methyl-7H-[1,2,4]triazolo[4,3-b][1,2,4]triazole-3,7-diamine2,3,5,6-Tetrahydro-1H-indole-5,6-diol	C4 H7 N7; C8 H11 N O2	153.079	4.459	3.36371e+06	2.89615e+06	5.56014e+06	81812.8	1.0852e+07	1.10047e+07	1.25104e+06	2.29763e+06	1.62507e+06	3.67576e+06	4.37421e+06	2.13701e+06	3.41817e+06	4.83832e+06	2.85505e+06	320695	6.74973e+06	8.20167e+06	116731	5.69245e+06	8.28591e+06
Compound510	Acetylhistamine	C7 H11 N3 O	153.09	4.378	220975	227396	272573	117666	1.56122e+06	2.21459e+06	1.34902e+06	1.59281e+06	433363	239159	506825	1.05736e+06	237518	358662	168196	175436	1.66916e+06	672143	57914	2.48082e+06	637532
Compound517	1,1,1-Trifluoroacetylacetone	C5 H5 F3 O2	154.024	3.875	283125	993431	139864	9158.56	589073	463341	292425	1.15353e+06	609868	270650	594202	125182	153604	899109	396483	5894.53	43966.3	656716	38251	685437	1.51501e+06
Compound518	N,N′-Methylenebisacrylamide	C7 H10 N2 O2	154.073	3.706	15765.1	13726.7	18126.4	428529	27340	20395.9	13804	16652.7	11348.6	14348.1	22801.2	23009.4	31081.2	29954.4	20962.2	168420	24409.7	10328.9	472104	18014.5	21869.8
Compound520	cyclo-GP	C7 H10 N2 O2	154.074	4.353	2.28196e+06	824776	2.62706e+06	19670.4	3.1683e+06	1.92108e+06	528795	935066	469320	2.38722e+06	1.84837e+06	689995	626996	2.28081e+06	701768	56086.9	1.97364e+06	1.40838e+06	158837	1.55621e+06	76181.5
Compound521	Hexahydro-2H-pyrido[1,2-a]pyrazin-1(6H)-one	C8 H14 N2 O	154.111	4.459	764988	485519	699539	132971	1.79364e+06	790348	722796	555046	449435	652152	698465	534831	962829	1.08586e+06	1.13984e+06	1.1849e+06	1.25784e+06	1.51668e+06	73395.1	531092	890943
Compound522	1-(2-Pyrrolidinylmethyl)pyrrolidine	C9 H18 N2	154.147	5.69	3.39392e+06	4.30332e+06	1.89048e+06	5403.86	325553	1.3366e+06	2.03674e+06	408283	85631.7	2.66664e+06	3.16958e+06	1.96184e+06	9.10957e+06	3.84912e+06	4.79699e+06	15045.8	4.10618e+06	154290	10051.5	1.84472e+06	33076.3
Compound528	5-Nitro-2,4-pyrimidinediamine	C4 H5 N5 O2; C2 H6 F N3 O4	155.044	3.979	572756	523045	1.29256e+06	1688.17	325551	512819	126329	568368	226789	579971	1.49148e+06	222457	132939	568832	417323	3315.57	333980	386184	6110.99	456483	588709
Compound529	(3S,5S)-carbapenam-3-carboxylic acid	C7 H9 N O3	155.058	4.441	1.5239e+06	613415	1.70915e+06	24959.2	5.10961e+06	4.18659e+06	470859	1.14825e+06	533715	1.89585e+06	1.26387e+06	589956	803035	1.97994e+06	740493	49811.5	1.77376e+06	1.71969e+06	32917.1	1.69701e+06	2.35534e+06
Compound530	L-Histidine	C6 H9 N3 O2	155.07	3.968	273115	1.3622e+06	1.20282e+06	320723	3.36236e+06	2.7946e+06	377250	766302	395735	1.08769e+06	1.70577e+06	615475	606375	385130	989716	203243	1.41953e+06	1.03686e+06	218219	489459	2.08213e+06
Compound531	ARECOLINE	C8 H13 N O2	155.095	4.403	341968	215873	333828	9628.77	585952	276345	156892	320421	160688	436413	513782	186193	852563	448349	204054	24444.9	542560	487217	15324.1	597842	276820
Compound532	1-ethyl-3-[3-(dimethylamino)propyl]carbodiimide	C8 H17 N3	155.142	4.536	124274	880522	101242	2.25994e+06	212410	318423	109683	369887	124583	100251	184202	64628.3	151843	130402	182047	3.98881e+06	160734	124026	209031	129342	129224
Compound537	Isopropyl trifluoroacetate	C5 H7 F3 O2	156.04	4.199	357334	620296	242599	3312.31	540760	378456	302585	768430	297211	209815	293505	195191	429180	529373	524902	4814.87	34740.1	226549	4941.48	1.00376e+06	378777
Compound538	5-Isobutyl-2,4-imidazolidinedione	C7 H12 N2 O2; C16 H31 N5 O5	156.09	4.613	4.17319e+06	2.55752e+06	6.15032e+06	39807.1	6.58836e+06	4.70688e+06	1.19887e+06	1.69269e+06	951631	3.71183e+06	3.33097e+06	1.38121e+06	2.99743e+06	4.69568e+06	3.1483e+06	133512	2.87469e+06	4.16927e+06	89687.9	2.81455e+06	3.962e+06
Compound539	3-(Dimethylamino)-2-azepanone	C8 H16 N2 O	156.126	4.39	343819	259196	569696	45069.3	1.1438e+06	381234	278679	1.00347e+06	385816	448766	691004	380701	475605	394527	482808	149240	510385	730542	35535.9	425779	228084
Compound540	2-Amino-1-(1-piperidinyl)-1-propanone	C8 H16 N2 O	156.126	15.045	232254	542426	176002	5.94797e+06	5.39353e+06	293126	383940	2.20552e+06	278387	2.38652e+06	581614	306570	586026	265232	744495	1.0122e+07	9.35637e+06	577440	94990	2.51944e+06	383068
Compound541	2,2,6,6-Tetramethyl-4-piperidinamine	C9 H20 N2	156.163	4.998	163491	131410	307288	9740.44	18314.9	38888.7	36951.8	76436.6	18285.6	61086.8	144578	280874	95324.9	97999.5	163398	12326.6	447427	75378.3	12709.8	43856.2	9772.07
Compound543	N-(3-AMINOPROPYL)-2-PIPECOLINE	C9 H20 N2	156.163	3.612	545987	436769	467500	1918.21	297742	265088	725173	715938	644164	394380	750379	802758	1.32382e+06	1.12568e+06	1.16843e+06	11130.4	1.70369e+06	87824.7	3079.51	285002	338528
Compound548	AMIDINOPROLINE	C6 H11 N3 O2	157.085	3.649	1.30444e+06	6.8737e+06	9.62549e+06	82505.7	1.52306e+07	1.86337e+07	1.59186e+06	1.68221e+06	4.29598e+06	2.99193e+06	1.19329e+07	2.77255e+06	1.07188e+06	8.28903e+06	6.61173e+06	127722	1.04469e+07	9.16734e+06	269377	2.63997e+06	1.85597e+07
Compound549	L-Arginine	C6 H14 N4 O2	157.085	4.37	1.60991e+06	4.64828e+06	5.81641e+06	355199	9.30145e+06	1.174e+07	1.12364e+06	1.26335e+06	2.61454e+06	2.4685e+06	8.89658e+06	1.61865e+06	774139	5.43848e+06	3.39527e+06	854240	1.62715e+06	8.7552e+06	351455	4.74711e+06	1.67024e+07
Compound550	tranexamic acid	C8 H15 N O2	157.11	4.642	93174.4	352878	230136	19535.1	586320	540648	216838	180341	231557	204627	237188	125762	307012	408150	442638	56454.6	530593	563154	32482.4	234987	405526
Compound551	2-(1-Piperidinyl)acetohydrazide	C7 H15 N3 O	157.121	5.345	278607	282391	197838	66068.8	35302.2	29593	18534.8	24616.3	8188.21	182415	246315	69454.1	357513	210408	685568	61450.3	14137.9	32978.5	75040.8	93951.2	102596
Compound552	2,2,6,6-Tetramethyl-4-piperidinol	C9 H19 N O	157.147	4.531	488686	339309	558813	31692.2	556634	820892	267066	367418	163298	261792	442099	200616	657035	708519	709914	151955	815089	373085	47959.8	286628	542225
Compound553	4-(3-Aminopropyl)-1-methylpiperazine	C8 H19 N3	157.158	3.69	358895	150133	375447	3910.77	191796	112440	309958	38750.5	346233	82749.2	282744	217020	17265.7	607785	67183	6733.19	305028	1.41664e+06	2493.37	12555.4	51151.3
Compound559	4-Methylene-L-glutamine	C6 H10 N2 O3	158.069	3.863	4.46867e+06	4.76911e+06	6.48838e+06	14148.4	1.43254e+06	5.43245e+06	1.05885e+06	4.37294e+06	1.30485e+06	6.9223e+06	5.30424e+06	3.24817e+06	1.27972e+06	2.72328e+06	7.31709e+06	7775.17	870524	62023.1	9781.05	2.62009e+06	2.80214e+06
Compound562	1-(2-Aminophenyl)Pyrrole	C10 H10 N2	158.084	11.983	150282	875892	288053	502187	1.19046e+06	1.01336e+06	103993	177496	193973	290597	339232	194798	264383	261737	498256	274924	300853	492110	66665.6	515995	592169
Compound563	2-(Butylsulfanyl)-4,5-dihydro-1H-imidazole	C7 H14 N2 S	158.088	5.252	160190	780177	101159	186558	531045	335897	88575.6	536965	252264	114416	301242	190719	536416	128331	704493	588159	156790	123005	101983	463922	203870
Compound565	diethylacetylurea	C7 H14 N2 O2	158.105	4.462	1.32864e+06	794243	1.42888e+06	48535.5	4.31652e+06	4.04858e+06	656145	1.0939e+06	520355	1.02995e+06	1.27816e+06	571786	1.46017e+06	1.30535e+06	1.29192e+06	153611	1.42191e+06	2.37282e+06	74798.9	1.03195e+06	2.02195e+06
Compound572	Ethyl (2Z)-2-(hydroxyimino)-3-oxobutanoate	C7 H10 F N S; C6 H9 N O4	159.053	4.357	166173	62941.9	106397	24036.4	244234	584456	98379.8	244993	32884.7	254922	253662	122761	70074.6	253717	77645.7	50667.5	182032	386456	29466	133411	239633
Compound574	OB4520000	C10 H9 N O	159.068	10.795	140801	335649	125583	67372.8	63773.3	141150	39455.3	144106	53460.3	137333	364236	75413.3	11048.2	64972.9	38831.3	109866	36429.4	81722.4	92210.9	179597	87531.1
Compound575	N-Acetylvaline	C7 H13 N O3	159.09	4.42	948444	402326	857506	14267.9	1.45438e+06	520879	324804	534454	159921	1.00811e+06	562677	150761	656898	991022	597544	62412.3	716466	545923	26434	664961	947186
Compound576	2-morpholin-4-ylacetohydrazide	C6 H13 N3 O2	159.101	4.398	235623	542571	368734	14061.5	249558	410010	179737	275848	238655	231000	783147	189571	385716	327069	296028	27983.4	834235	371548	20535.7	245414	473212
Compound577	Acetyl-β-methylcholine	C8 H17 N O2	159.126	5.076	1.36341e+06	1.78772e+06	1.84137e+07	2.09259e+06	1.12688e+07	8.29654e+06	7.33468e+06	1.42251e+07	6.40148e+06	1.70678e+07	2.54519e+07	4.00473e+06	2.21024e+06	3.08159e+07	2.77108e+07	2.56981e+06	1.67874e+06	931922	2.47586e+06	4.70511e+06	2.26338e+07
Compound581	2,6-Dichlorotoluene	C7 H6 Cl2	159.985	3.219	8.82545e+06	3.38777e+06	1.69205e+07	1.17632e+07	2.81019e+07	1.82176e+07	1.09091e+07	5.17524e+06	8.25609e+06	1.37341e+07	2.10562e+07	1.05815e+07	1.61436e+07	2.36139e+07	773479	2.85313e+07	2.385e+07	2.15757e+07	1.3249e+07	2.51451e+06	1.16721e+07
Compound587	1-(2-Vinylphenyl)-1-propanone	C11 H12 O	160.089	15.598	4.3364e+06	1.30795e+07	9.72857e+06	316496	1.7027e+07	8.52917e+06	5.33199e+06	1.59511e+07	7.6143e+06	4.12902e+06	9.59157e+06	6.04663e+06	7.21689e+06	1.21814e+07	4.83289e+07	292109	1.93769e+06	2.35908e+06	5.54464e+06	8.48859e+06	5.90253e+06
Compound591	2,1,3-Benzoxadiazole-5-carbonitrile 3-oxide	C7 H3 N3 O2	161.023	3.9	125386	179241	990222	2569.83	348906	284350	93924.1	49489.4	198081	485837	937239	170509	90676	430751	15670.2	6218.7	209044	445157	17660.7	56288.3	429788
Compound594	1,5-Isoquinolinediol	C9 H7 N O2	161.048	13.479	6.98567e+07	2.59588e+07	3.08578e+07	1.08633e+06	5.50744e+07	4.15328e+07	1.66356e+07	2.4039e+07	1.83475e+07	2.79469e+07	4.28955e+07	1.7407e+07	3.64598e+06	4.32823e+07	4.61617e+06	4.94294e+06	1.0031e+06	2.55139e+06	1.12607e+07	2.50975e+07	1.59379e+07
Compound597	AC-THR-OH	C6 H11 N O4	161.068	3.886	1.55863e+06	1.63911e+06	1.18319e+06	333154	4.16997e+06	3.33776e+06	202810	1.7333e+06	204373	2.07619e+06	3.21489e+06	415596	1.54163e+06	1.52669e+06	4.0578e+06	450661	509263	1.0782e+06	505771	3.04759e+06	1.92683e+06
Compound598	3-amino-2,3-dideoxy-scyllo-inosose	C7 H12 F N S; C6 H11 N O4	161.069	4.407	1.09235e+06	558716	792007	41127.8	1.45532e+06	925538	365509	608019	164591	471372	577982	262558	297024	1.19306e+06	461300	80298.6	882756	965885	50323	559588	1.06154e+06
Compound600	DL-Carnitine	C7 H15 N O3	161.105	4.386	2.58364e+06	2.80213e+06	3.30519e+06	476585	8.58762e+06	5.07311e+06	2.3075e+06	4.7516e+06	1.24525e+06	6.05228e+06	5.53723e+06	849089	1.63219e+06	3.5071e+06	4.73657e+06	1.53571e+06	1.49112e+06	3.83016e+06	651757	6.6074e+06	5.17112e+06
Compound602	124508	C11 H15 N	161.12	5.302	88874.6	118144	81948.3	2688.04	367834	70650.2	63509.1	281030	34003.8	80868.1	144775	28800.9	139429	95355	362011	62398	56423.2	116097	5261.13	315406	17345.4
Compound603	4,4-Diethoxybutylamine	C8 H19 N O2	161.141	5.567	12708.5	89581.1	172505	33158.6	114082	131476	25873.5	138416	96896.6	518595	2.00088e+06	48612.4	15246.3	31407	580568	36672.1	8271.68	25756.4	25951.9	510245	943686
Compound605	KK0525000	C8 H19 N O2	161.142	5.154	11684.4	26339.9	23366.8	327809	269753	187113	8963.35	54487.7	30818.9	66303.1	360990	5659.73	6381.13	14402.5	58062.3	68462.7	23961.1	32954.2	99457.3	2.69578e+06	394791
Compound608	trifluorobromoethane	C2 H2 Br F3	161.93	28.444	19852.3	16820.2	12149.7	24020.4	24376.8	17313.7	11835.1	13893.9	8923.2	12099.9	17963.7	9661.69	39366.9	16799.1	30173.1	1.36883e+06	196613	17437	21193.3	19711	14442.6
Compound612	DIMETHYLBENZOTHIOPHENE	C10 H10 S	162.051	12.616	1.225e+06	2.26647e+06	1.29125e+06	3.42428e+06	1.26994e+07	389623	2.07522e+06	1.87361e+06	3.57814e+06	2.66635e+06	4.73491e+06	1.77687e+06	738549	3.19171e+06	714434	7.20105e+06	4.49625e+06	6.34701e+06	2.52073e+06	2.31322e+06	3.3198e+06
Compound613	3-hydroxy-3-methylpentanedioic acid	C7 H11 F O S; C6 H10 O5	162.053	3.752	6.38499e+06	4.14847e+06	3.39118e+06	1.74151e+06	1.06345e+07	6.99146e+06	2.68892e+06	6.27124e+06	3.37476e+06	3.62749e+06	9.13908e+06	805006	882551	6.89628e+06	1.70121e+06	810760	945803	3.35292e+06	7.84629e+06	2.96589e+06	1.05438e+07
Compound615	Diethylpyrocarbonate	C7 H11 F O S; C6 H10 O5	162.053	4.003	2.95502e+06	990911	959487	195444	6.83752e+06	1.01007e+07	514098	1.60145e+06	952611	1.56842e+06	5.09699e+06	472765	460496	2.77653e+06	609232	181014	1.27784e+06	3.54778e+06	546027	2.14636e+06	2.26175e+06
Compound616	4-Methoxycinnamaldehyde	C10 H10 O2	162.068	16.154	1.44279e+06	6.26929e+06	2.23341e+06	2.13684e+06	5.12365e+06	260593	764515	4.63677e+06	5.76175e+06	1.52394e+06	3.29053e+06	2.69504e+06	3.76968e+06	2.71478e+06	1.6467e+07	250665	579952	2.14888e+06	1.37215e+06	2.70496e+06	2.46676e+06
Compound617	Valerophenone	C11 H14 O	162.104	18.141	275598	457747	309135	2.84005e+06	5.82622e+06	4.60843e+06	195316	476627	521620	246817	540629	395402	476635	254440	764579	3.64153e+06	7.47379e+06	3.5019e+06	740723	452526	314096
Compound627	2-Ethyl-2,3-dihydro-1,3,2-benzothiazaborole	C8 H10 B N S	163.062	12.969	1.46409e+06	1.199e+06	363969	677159	1.16217e+07	3.87367e+06	306695	1.70689e+06	300403	5.18966e+06	7.50467e+06	883904	261083	981044	150804	1.74756e+06	4.1173e+06	3.90463e+06	815387	4.32275e+06	4.93114e+06
Compound628	N-Acetylbenzamide	C9 H9 N O2	163.063	13.997	2.51535e+07	5.24286e+06	4.72028e+06	78585.9	6.56181e+06	2.40265e+06	442221	2.1527e+06	114312	2.00096e+06	930665	864795	1.90445e+06	3.1268e+06	7.13892e+06	235958	41746.3	194934	316325	2.74669e+06	634198
Compound629	1-[Bis(2-hydroxyethyl)amino]-2-propanol	C7 H17 N O3	163.121	3.734	146055	88262.5	91333.1	6086.99	484497	80900	69458.4	90503.1	64355.1	36774.4	32439.8	46785.6	129313	206347	55721.5	8819.17	104998	53729.6	5290.11	74410.9	115318
Compound633	4-Methyl-2,6,7-trioxa-1-phosphabicyclo[2.2.2]octane 1-oxide	C5 H9 O4 P	164.024	5.253	56086.6	92573.4	36302.8	6002.87	77587	230904	69126.1	191942	85427.5	88959.7	259618	60546.5	143287	51728.2	248038	14803.2	109523	52299.8	7787.44	157973	13094.1
Compound634	2,3-Dihydro-1-benzofuran-2-carboxylic acid	C9 H8 O3	164.046	14.218	263572	602284	455903	69210.7	919125	229136	350507	252181	186936	558803	1.66529e+06	245264	671791	373833	1.35423e+06	490142	132335	157827	368207	1.28231e+06	670428
Compound639	3-(3,4-dihydroxyphenyl)propanoic acid	C9 H10 O4	164.047	5.331	5.75637e+06	1.39034e+07	9.67041e+06	688172	7.57627e+06	9.00757e+06	459231	680245	653986	2.27174e+06	2.96548e+06	627582	6.03303e+06	7.59516e+06	1.03323e+07	1.27826e+06	2.43255e+06	9.83292e+06	2.13124e+06	1.68937e+07	4.26871e+06
Compound651	2-Amino-7,8-dihydro-4(1H)-pteridinone	C6 H7 N5 O; C3 H3 N9	165.065	4.582	438209	774659	1.07104e+06	27783.9	2.91928e+06	3.34004e+06	344129	366122	274651	782991	1.03233e+06	521638	825357	997423	742112	158570	1.261e+06	1.48363e+06	27276.5	1.56285e+06	1.39829e+06
Compound652	6,8-Dimethyltetrazolo[1,5-c]pyrimidin-5(6H)-one	C6 H7 N5 O	165.065	5.533	44617.1	143602	108169	32441.1	34587.9	19780.1	40345.9	95582	65959.5	172132	336237	231891	13576.5	16628	107125	12141.8	7365.73	14936.6	25817.4	16033.2	163377
Compound657	L-Phenylalanine	C9 H11 N O2	165.079	5.76	4.12727e+06	3.99272e+07	1.08507e+07	1.72343e+06	7.36912e+07	1.15037e+08	3.22508e+06	2.13232e+06	3.0414e+06	6.10004e+06	6.3357e+06	2.87022e+06	8.36321e+06	6.18957e+06	5.56022e+06	1.23521e+06	1.44556e+07	2.27242e+07	8.02039e+06	2.2292e+07	3.26115e+07
Compound659	Perillartine	C10 H15 N O	165.115	5.069	17931.4	31148.1	75736.1	293912	296306	89840.8	7809.63	16791.1	18547.7	24883.7	49487.7	9826.46	94067.5	32090	54165.9	202878	86913.7	56726.2	111147	420260	123323
Compound660	Ephedrine	C10 H15 N O	165.115	5.444	106780	176455	85413.3	30794.1	52789.2	18227.2	13795.5	19427	13324.5	108651	59856.2	38116	132176	98816.2	374299	91908.1	28414.2	17083.8	19202.3	102173	108246
Compound661	Hordenine	C10 H15 N O	165.116	4.475	716128	674939	326933	23557.9	1.19651e+06	1.86448e+06	342944	468182	206655	403600	494043	159512	460664	872931	1.49671e+06	88242.1	664214	1.27336e+06	24801.4	524191	777260
Compound666	5-Fluoro-3-methyl-1-benzothiophene	C9 H7 F S	166.025	12.962	279138	474177	320438	220644	1.8004e+06	1.22147e+06	164780	942244	508560	543812	679407	254671	70264.8	402676	1.15739e+06	232529	337872	2.03777e+06	50028.7	1.02199e+06	892401
Compound669	3-Methoxyphenylacetic acid	C9 H10 O3	166.062	14.459	1.7194e+06	2.82908e+07	2.56408e+07	1.57203e+07	656660	1.9153e+06	1.61573e+07	1.02298e+07	1.96665e+07	1.80271e+07	8.78706e+07	1.63372e+07	6.46553e+06	1.49196e+07	2.19241e+06	3.18973e+07	2.1791e+07	3.73527e+07	1.70048e+07	6.69028e+06	3.36183e+07
Compound670	Ethyl paraben	C9 H10 O3	166.063	20.756	684478	8.4422e+06	5.05094e+06	9.27683e+06	5.16978e+07	3.26616e+07	413096	904164	1.02807e+06	542637	1.43509e+06	1.09293e+06	1.10541e+07	3.86787e+07	2.3552e+07	1.05932e+07	4.27083e+07	2.75476e+07	7.90301e+06	645438	5.41393e+06
Compound671	2-Mercaptobenzothiazole	C7 H5 N S2	166.986	18.444	8.37124e+06	1.15583e+06	660549	323808	81270.8	146368	1.63279e+06	2.12628e+06	729925	2.50893e+06	1.2641e+06	837921	831470	431360	3.0208e+06	694835	473596	179146	571565	3.52918e+06	872279
Compound673	2,6-Pyridinecarboxylic acid	C7 H5 N O4	167.022	5.284	28425	152696	50222.6	10824.2	78067.4	62397.2	169864	136920	20775.5	227941	2.1962e+06	8586.46	27961.9	38810.4	31833.6	13300.2	16200.9	61792	10531.9	54785	31929.1
Compound674	6-Chloro-5-methyl-1H-1,2,3-benzotriazole	C7 H6 Cl N3	167.024	4.652	3.68727e+06	1.7542e+06	3.74476e+06	46250	693669	1.17089e+06	1.48769e+06	1.94865e+06	720608	3.31703e+06	3.16998e+06	1.21336e+06	2.96074e+06	1.73457e+06	6.60289e+06	228840	4.5854e+06	250627	48049.7	2.31004e+06	1.49195e+06
Compound677	Methyl 6-methoxynicotinate	C8 H9 N O3	167.058	4.422	1.49193e+06	892280	1.32176e+06	58880.1	2.75424e+06	2.01235e+06	582702	1.30734e+06	466204	1.67448e+06	2.09276e+06	482334	1.42604e+06	1.80064e+06	590727	346720	1.45035e+06	1.62505e+06	70511.7	1.05686e+06	1.4132e+06
Compound679	(.+/-.)-Phenylephrine	C9 H13 N O2	167.095	4.539	455909	197040	127489	16981.4	844124	1.1024e+06	194972	306741	177744	479030	588758	235580	369256	712257	221554	139860	458252	706243	29183.1	561252	512949
Compound680	2-(dimethylamino)-5,6-dimethylpyrimidin-4-ol	C8 H13 N3 O	167.106	4.427	832347	187477	394200	16544.3	641819	773179	304799	389137	261250	378045	659860	324808	311209	482124	378292	53608.1	750335	489506	29003.8	675764	621267
Compound683	Uric acid	C5 H4 N4 O3	168.027	5.382	92159.8	1.01591e+06	357358	11459	186805	75080.8	90155.5	139376	23476.2	311040	1.22499e+06	121215	129742	128060	1.46678e+06	15129.9	40280.6	22116.3	7825.25	130485	72092.4
Compound684	3,5-DITHIA-1,7-HEPTANEDIOL	C5 H12 O2 S2	168.027	4.847	88511.6	243708	225904	17316.3	1.4044e+06	447948	47165.3	175244	93656.6	145921	475522	93309.4	106495	69982.4	110728	20764.4	59569	54738.4	17873	206476	150691
Compound686	Pyridoxamine	C8 H12 N2 O2	168.088	3.534	312744	1.23439e+06	203236	334990	2.25822e+06	1.89049e+06	211205	614364	223765	269662	310149	378137	304447	240559	2.6137e+06	169259	339509	430387	373093	1.25672e+06	1.03324e+06
Compound693	(4Z)-4-[Nitroso(1H-triaziren-1-yl)methylene]-4,5-dihydro-1,2,5-oxadiazol-3-amine	C3 H3 N7 O2; C4 H14 N P3; C5 H6 F3 N O2; C4 H3 F4 N3	169.035	3.812	581757	1.92974e+06	179819	360649	2.83161e+06	2.57182e+06	378564	1.58437e+06	410645	242419	580381	328274	827776	989798	1.83382e+07	504224	190952	453132	425804	3.68546e+06	1.04395e+06
Compound695	noradrenaline	C8 H11 N O3	169.074	5.505	65581.8	259623	554748	52878.7	415825	171027	425278	304622	206141	392909	1.01488e+06	146740	252488	630094	116456	59064.6	137534	145878	94832.9	194312	541707
Compound696	L-Alanyl-L-proline	C8 H14 N2 O3; C8 H11 N O3	169.074	4.588	4.55591e+06	2.02968e+06	5.23562e+06	239350	7.76979e+06	3.65063e+06	1.75103e+06	1.88221e+06	1.71291e+06	4.50832e+06	5.44294e+06	1.66949e+06	2.31531e+06	5.45441e+06	911440	1.13806e+06	4.7565e+06	4.57254e+06	326717	3.58773e+06	6.15138e+06
Compound697	Pyridoxine	C8 H11 N O3	169.074	5.259	887201	569021	1.03207e+06	95259.4	1.65685e+06	873369	236032	419464	168766	788108	1.81492e+06	221207	361150	1.01649e+06	263543	266101	303075	343690	180809	1.27908e+06	1.48497e+06
Compound698	Diphenylamine	C12 H11 N	169.089	20.805	72582.5	544666	66223.4	993657	3.01624e+06	2.10818e+06	190426	406022	49215.1	260264	81708	139775	93595	600014	536893	2.24194e+06	3.43664e+06	1.3944e+06	851191	1.32254e+06	1.60685e+06
Compound699	1769212	C6 H9 F3 O2	170.055	4.35	163315	885806	239351	11558.3	197734	367351	516550	956401	869407	404696	394056	858765	232500	537032	216403	10819.7	107369	438782	6726.74	639396	950543
Compound700	3-(3-Methyl-5-oxo-4,5-dihydro-1H-pyrazol-4-yl)propanoic acid	C7 H10 N2 O3	170.069	4.552	623323	385694	583898	14127.3	1.43369e+06	771712	252200	359257	232904	531529	708386	366898	302077	731886	246359	60824	1.31753e+06	861442	29946.5	774946	1.93923e+06
Compound703	MFCD18431784	C8 H14 N2 O2	170.106	4.466	1.81428e+06	970348	634919	22305	864731	901588	476751	967754	347821	672397	1.25384e+06	588009	415558	1.50468e+06	717855	37710.1	683929	673030	23377	1.11207e+06	1.03665e+06
Compound704	2361	C10 H18 O2	170.131	25.253	39027.9	38040.8	30959.6	444823	318565	157093	26416.3	35670.5	22517.1	79494.9	262942	232225	62645.1	70564.9	118391	1.04305e+06	413199	355280	810057	143633	125208
Compound705	N-[2-(4-Piperidinyl)ethyl]acetamide	C9 H18 N2 O	170.142	15.601	1.54613e+07	2.53822e+06	4.82703e+06	7.66674e+07	2.06944e+08	1.53896e+08	2.09765e+06	7.14195e+06	4.04122e+06	2.99527e+06	3.45574e+06	791354	5.62546e+06	1.68989e+06	8.77295e+06	4.07997e+07	5.87042e+07	4.58425e+07	3.3599e+06	2.15427e+06	1.37774e+06
Compound707	Acetyl-L-carnitine	C9 H17 N O4	171.089	4.448	5.00637e+06	2.85303e+06	5.41861e+06	105413	1.04532e+07	8.31855e+06	3.03676e+06	5.23179e+06	2.03542e+06	5.05444e+06	7.0314e+06	2.44313e+06	1.91555e+06	5.74568e+06	3.43973e+06	403952	8.81228e+06	5.72232e+06	184012	1.00254e+07	9.89756e+06
Compound708	5-Ethyl-1-(2-hydroxyethyl)-2,5-dihydro-1,2,4-triazin-6(1H)-one	C7 H13 N3 O2	171.1	4.429	205863	467833	469895	124283	2.3141e+06	3.12205e+06	1.34113e+06	1.52016e+06	455758	517845	845572	1.49674e+06	248777	571969	202975	176894	1.92213e+06	1.31989e+06	50704.6	2.56115e+06	2.57749e+06
Compound709	3-(2,2-Dimethylbutyl)-5-oxo-2,5-dihydro-1,2,3-oxadiazol-3-ium	C8 H15 N2 O2	171.113	4.357	317646	161164	217753	19367.6	922466	806920	118176	386963	101159	292448	275304	142147	213205	533226	72517.8	123364	372678	646853	26101.3	450390	38893.4
Compound710	3-(1-Piperidinyl)propanehydrazide	C8 H17 N3 O	171.137	4.731	95765.5	101476	47625.5	112409	469809	63352.9	185706	141673	59789.4	84409.2	188071	79008.9	298653	74633.2	291343	634182	191285	358732	68511	68372.9	237789
Compound711	MFCD00130070	C10 H21 N O	171.162	19.366	1.1887e+06	576698	359861	721075	897026	649728	1.58199e+06	992278	607946	546626	444065	454141	3.09234e+06	693232	2.39294e+06	148649	257394	267243	839070	644740	33224.9
Compound712	Decanamide	C10 H21 N O	171.162	19.614	560441	200638	129091	1.54569e+06	1.86181e+06	1.04535e+06	267708	240544	173764	242378	172147	86634.8	2.48343e+06	74265.6	150866	4.17945e+06	3.35109e+06	1.20508e+06	1.15343e+06	134463	325762
Compound716	4-(2-Isothiocyanatoethyl)morpholine	C7 H12 N2 O S	172.067	5.34	211810	371806	175363	26736.9	72123.5	47405.3	12166.4	32054.5	15491.2	239982	275036	8218.4	598851	353665	731753	255832	14738.9	18338.3	32480.3	51196.8	152959
Compound718	Hexahydro[1,2,4]triazino[5,6-e][1,2,4]triazine-3,6(2H,4H)-dione	C4 H8 N6 O2	172.071	5.552	52766.9	116647	30164	32934.5	111450	70670.6	86047.6	129682	68811.1	28829.3	39258.1	26698.6	303532	38317.2	72038.5	687160	509585	70953.4	162098	104588	105019
Compound719	Gly-l-pro	C7 H12 N2 O3	172.085	4.391	1.45692e+06	736528	2.07106e+06	18764.3	4.74796e+06	4.8223e+06	455707	1.07768e+06	761500	1.26251e+06	1.23444e+06	647747	649314	1.83064e+06	1.24411e+06	35481.2	1.73126e+06	1.72211e+06	28268.6	1.4799e+06	2.58764e+06
Compound721	(4Z)-3-Hydroxy-4-imino-2,2,5,5-tetramethyl-1-oxoimidazolidin-1-ium	C7 H14 N3 O2	172.108	4.41	579566	191139	351770	3809.2	960862	1.23523e+06	83830.3	260530	53818.7	177100	259631	84454.1	73724.7	536287	108398	6303.01	376744	593413	8684.38	296471	324048
Compound722	N~2~-Acetyl-N-methylnorvalinamide	C8 H16 N2 O2	172.121	4.475	489831	191300	270450	11016.3	999807	803116	89233.2	300188	132841	329235	281553	167812	320174	588442	349050	54024	721181	465348	19758.3	406039	625529
Compound724	Indole-3-glyoxal	C10 H7 N O2	173.048	13.561	1.69601e+06	2.07477e+06	2.35027e+06	1.88649e+06	4.98262e+06	2.91295e+06	2.71797e+06	2.72383e+06	4.08061e+06	2.87452e+06	6.53954e+06	1.18286e+06	608795	2.81757e+06	404943	4.03485e+06	3.48911e+06	3.64075e+06	2.42364e+06	945240	4.00221e+06
Compound725	Oxaceprol	C7 H11 N O4	173.069	4.808	199839	451767	449549	49523.5	305593	457322	277795	626134	333727	503646	707881	465097	378963	384424	301327	176642	337757	310767	47307.5	399205	231157
Compound727	1774244	C7 H15 N3 O2	173.116	5.458	310748	799238	1.30217e+06	33536.3	158508	82289.7	26061.7	49317.8	31746.6	684018	780618	263343	880131	462494	1.04641e+06	353018	117084	264911	44082.7	208054	659444
Compound728	N-Acetyl-L-leucine	C7 H15 N3 O2; C8 H15 N O3	173.116	4.467	711679	977283	3.05024e+06	14173.3	2.22732e+06	2.53973e+06	347123	1.00587e+06	284405	1.20812e+06	959203	755765	1.9891e+06	1.04254e+06	1.02242e+06	40116.3	1.02948e+06	2.15252e+06	34084.5	877485	1.14424e+06
Compound730	Imagabalin	C9 H19 N O2	173.142	5.26	61753	149228	84432.8	636293	208853	135073	70787.7	42272.3	59597.7	114693	80492.6	54281.3	87513.2	74910.7	51489.9	187148	188735	129503	483001	123199	495208
Compound731	(1E)-4-(Diethylamino)-N'-hydroxybutanimidamide	C8 H19 N3 O	173.153	4.442	18239.8	12700.7	16052.3	28105.8	20150.3	19326.7	66835.6	504477	130684	10797.2	159574	60955.1	20274.1	19139.1	20918.2	24071.7	14236	12439.9	4441.82	14728.1	7965.46
Compound739	3,4,5-Trihydroxy-1-cyclohexenecarboxylic acid	C7 H10 O5	174.052	4.343	436706	245831	382405	32796.4	548881	978248	126471	548752	145004	778124	559365	249427	256714	812383	232685	64771.9	274358	506899	39487.2	742213	536890
Compound740	4,6-Dimethyl-1,4,6-oxadiazocane-5-thione	C7 H14 N2 O S	174.083	23.511	318611	49400.1	76219.9	103593	97316.2	46227.2	28928.5	45001.3	26329.4	56206	129640	56091.9	588996	112615	674120	631035	451596	35010.8	140542	142418	36918.1
Compound741	Suberic acid	C8 H14 O4	174.088	14.257	118642	350450	104287	288026	1.63206e+06	494158	167086	218904	68348.4	258572	274659	101753	135634	126157	285487	103389	355308	647784	353468	263661	625134
Compound742	N-Acetylornithine	C7 H14 N2 O3	174.1	4.361	1.56143e+06	406398	895011	8491.22	2.00236e+06	1.9346e+06	199656	632791	235345	1.13081e+06	1.37541e+06	258267	264283	1.23651e+06	281049	8736.51	523935	945254	13721.3	759038	243566
Compound748	8-Nitroquinazoline	C8 H5 N3 O2	175.038	3.891	82572.8	29314.7	335138	1190.67	175153	49830.9	17662.6	10938.6	27735.1	266570	423657	37988.5	23408.3	259565	13521.2	2186.5	120246	26835.7	3882.99	8322.12	163693
Compound752	Guanidinosuccinic acid	C5 H9 N3 O4	175.059	4.503	37817.3	510430	26885.6	113013	62127.4	40070.8	270605	291482	293587	26337.5	39348.6	126391	106994	39681.9	751684	5033.67	41966.7	49519.5	208785	169183	39323.4
Compound753	Indole-3-acetic acid	C10 H9 N O2	175.063	15.423	508418	297387	1.05457e+06	591117	119443	391889	130835	228838	199133	249748	450073	100172	261773	355673	494790	67410.2	223654	195230	636361	224607	593137
Compound754	N-(5-Hydroxypentanoyl)glycine	C7 H13 N O4; C8 H14 F N S; C7 H13 N O4	175.084	4.478	2.31092e+06	942369	1.54508e+06	19773.9	7.8436e+06	2.84608e+06	543524	1.3188e+06	930197	2.17961e+06	2.02002e+06	906407	837103	2.20698e+06	1.44044e+06	64510.7	2.22092e+06	2.46308e+06	37238.4	2.09041e+06	4.53702e+06
Compound755	L-Citrulline	C6 H13 N3 O3	175.096	3.814	5.12329e+06	6.94313e+06	6.70354e+06	35831.7	2.4158e+06	8.26855e+06	1.31065e+06	6.89143e+06	1.49057e+06	7.607e+06	5.65821e+06	3.58313e+06	1.48125e+06	2.90511e+06	1.45444e+07	56871.8	642690	268715	58920.2	4.7651e+06	3.47439e+06
Compound757	(2S)-2-Amino-8-hydroxyoctanoic acid	C8 H17 N O3	175.121	5.232	388658	2.1137e+06	2.21402e+06	34242.5	1.7595e+06	241637	679947	1.24336e+06	374977	3.3795e+06	2.46788e+06	623396	1.0304e+06	1.3373e+06	2.59485e+06	171083	92226.5	271110	184677	1.40109e+06	1.00757e+06
Compound758	3-(Diisopropylamino)-1,2-propanediol	C9 H21 N O2	175.157	4.358	62644.9	91674.5	320505	10591.6	193091	236716	86979.6	92105.7	40245.7	66098.4	61604.5	236966	402076	66442.4	1.75136e+06	96990.2	106719	242585	87336.1	339757	700009
Compound765	3,4-Methylenedioxycinnamaldehyde	C10 H8 O3	176.047	14.505	5.09987e+06	6.71788e+06	5.65969e+06	3.42356e+06	1.29037e+07	4.96757e+06	5.40713e+06	7.60008e+06	3.23656e+06	7.12082e+06	1.78163e+07	5.09292e+06	5.90171e+06	1.36951e+07	2.30193e+06	221945	7.24059e+06	7.57231e+06	1.07751e+07	6.23586e+06	1.43562e+07
Compound769	L-Cladinpyranose	C8 H16 O4	176.105	14.344	130429	310899	112690	190845	290559	1.58158e+06	21566.5	201598	257496	148690	458734	389072	971456	207229	981198	178240	1.68565e+06	624096	626856	429464	850240
Compound770	Sedanolide	C12 H18 O2	176.12	15.03	654516	1.12841e+06	492623	262475	1.34163e+06	765325	262785	1.44652e+06	771687	438992	1.06691e+06	795320	990021	989798	5.19338e+06	246052	163373	302871	426704	930612	368219
Compound771	Dimethyldipropoxysilane	C8 H20 O2 Si	176.124	4.584	139112	16279.7	29984.9	1762.51	241835	68491.7	82975.5	173080	43920.4	68987.7	135314	11906.4	190949	145945	171927	19768	134639	479715	2782.1	156759	204452
Compound780	2-(Hydroxymethyl)-1-methyl-3,4,5-piperidinetriol	C7 H15 N O4	177.1	4.462	2.1404e+06	681876	1.51046e+06	9822.08	1.54763e+06	4.24842e+06	471692	1.06345e+06	362352	1.28303e+06	916461	431871	396685	2.95945e+06	1.05805e+06	13970.8	951549	886174	32124.7	1.14826e+06	2.05493e+06
Compound781	N-Isopropyl-4-methylbenzamide	C11 H15 N O	177.115	5.224	41685	39941.1	22245.3	117127	255546	134770	36667.2	49505.1	42043	42400.6	36991.5	33198.5	29171.3	32076.4	51178.3	192689	72126.5	53458	140869	88317.2	46418.2
Compound782	Phenmetrazine	C11 H15 N O	177.115	10.889	434549	338093	390813	306690	303700	255797	381141	396451	323597	308800	372532	305243	1.04036e+06	606020	774167	372943	677689	213940	357276	253265	291003
Compound784	Bethanidine	C10 H15 N3	177.127	12.062	41689.5	215466	71866	74229.6	252241	576626	16663.3	258491	201388	387565	944986	265522	125672	112036	1.55129e+06	235628	406117	57657.7	233087	1.69886e+06	233841
Compound790	2140	C11 H14 O2	178.099	19.777	82698.8	667004	669624	2.03689e+06	6.55576e+06	2.95442e+06	243540	781617	353014	424453	553958	364360	138916	604085	1.05645e+06	1.98611e+06	4.48301e+06	4.13454e+06	341351	1.80228e+06	1.41224e+06
Compound791	3-Methyl-4-phenylbutanoic acid	C11 H14 O2	178.099	13.724	1.08921e+06	894195	1.08339e+06	243220	2.1664e+06	1.18405e+06	966222	1.78518e+06	804365	2.22298e+06	1.52041e+06	906959	702039	1.24948e+06	649621	1.93793e+06	1.01907e+06	1.7112e+06	269846	1.21185e+06	866124
Compound793	2-[2-(2-Ethoxyethoxy)ethoxy]ethanol	C8 H18 O4	178.121	4.534	101966	97696	92854.2	3947.63	129515	138346	31154.6	98972.1	52030.6	92011.1	124640	39719.5	65732.3	88218.7	133940	39164	80004.8	216903	3513.55	87050.7	83437.7
Compound797	Phenacetin	C10 H13 N O2	179.094	15.721	273826	434704	347179	46380.8	1.35002e+06	1.75275e+06	113247	668678	273210	463021	591164	191943	387046	275764	338663	367351	234955	2.57405e+06	267319	1.0429e+06	346178
Compound799	phenacetin	C10 H13 N O2	179.095	16.204	308804	1.01482e+06	635083	54399.6	4.0154e+06	1.00819e+06	43256.7	1.08587e+06	554451	711534	806291	331766	110024	699829	136906	1.67695e+06	1.33649e+06	6.94919e+06	404030	2.48874e+06	940020
Compound811	D-Glucose	C6 H12 O6	180.063	4.192	1.77526e+07	7.81347e+06	9.588e+06	193641	1.3185e+07	1.23004e+07	4.33112e+06	9.0101e+06	4.33254e+06	1.14362e+07	1.82562e+07	3.43452e+06	7.27686e+06	1.90695e+07	3.43014e+06	322775	2.9489e+06	5.20411e+06	276714	9.2502e+06	2.46512e+07
Compound812	3-Amino-6-methyl-1H-[1,2,4]triazolo[4,3-b][1,2,4]triazepin-8(5H)-one	C6 H8 N6 O	180.076	3.114	616247	419683	295531	1.1694e+06	3.1238e+06	338139	110321	280370	276688	139382	489038	196935	20627.1	380813	21247	2.75234e+06	2.46146e+06	2.0263e+06	1.24843e+06	70355.8	400390
Compound816	(Phenylsulfonyl)acetonitrile	C8 H7 N O2 S	181.02	4.39	82490.1	15953.5	36211.2	71273.3	201278	87398.3	23011.2	37974.3	21550	84686.2	93791.9	74613.2	35974.6	57994.7	17818.8	107846	105686	126037	41464.9	99251.7	89971.3
Compound817	Acamprosate	C5 H11 N O4 S	181.04	4.323	39612	75705.6	73923.1	13163.6	43095.2	1.03352e+06	16901.7	27243.6	102556	239649	88910.4	163796	16338	99736.1	71814.3	24529.7	94234.5	76692.4	14265.4	83017.7	123754
Compound819	N-Cyclopentyl-2,2,2-trifluoroacetamide	C7 H10 F3 N O	181.071	3.348	220244	129577	573416	217770	337668	321468	305637	66630.1	268203	354045	595815	311381	311261	583445	31741.9	549695	504506	426156	242094	48803.3	300752
Compound820	L-Tyrosine	C9 H11 N O3	181.073	6.653	76285.9	206476	115384	47197.8	364790	431510	40686.7	78875	46319.3	105552	156359	70525.6	153012	217343	126008	34472.5	61188.4	193427	53717.8	351645	677494
Compound829	dichloromethyl ether	C2 H2 Cl4 O	181.885	3.131	66061.3	131480	9023.36	92803.4	157341	288412	14856.9	126354	10798.3	33271.2	9958.53	17954.4	272153	31914.6	762652	14081.2	545739	28245.1	185262	175036	219520
Compound837	4-fluoro-3-nitrophenyl azide	C6 H3 F N4 O2	182.024	4.371	1.68274e+06	1.57347e+06	1.82737e+06	66421.5	1.40084e+06	1.49151e+06	649143	898798	601990	1.72581e+06	2.44215e+06	526104	1.58644e+06	2.11311e+06	2.85852e+06	133456	966318	642076	72092	1.40255e+06	1.5365e+06
Compound841	3,4-Dihydroxyphenylpropionic acid	C9 H10 O4	182.058	12.41	151416	410708	153640	1.53364e+06	173130	176721	217244	97793.9	249521	226901	976972	164854	113258	105926	179119	674296	627789	136286	420926	319677	1.0373e+06
Compound852	NS1800000	C6 H11 F2 N O S; C8 H9 N O4	183.053	4.464	864336	1.33675e+06	1.70554e+06	22895.3	1.3674e+06	1.18041e+06	431428	1.20086e+06	260838	1.99928e+06	1.77821e+06	603975	314556	1.07029e+06	581415	42718.8	413771	936575	26771.8	940566	1.49294e+06
Compound854	adrenaline	C9 H13 N O3	183.089	4.428	655385	403914	1.03692e+06	18501.3	1.13956e+06	1.75602e+06	288305	561790	513830	728832	888508	344085	554925	953748	378208	40919.2	922946	1.7462e+06	32354.1	838451	804342
Compound864	5-Butyl barbituric acid	C8 H12 N2 O3	184.085	4.38	2.01889e+06	355609	778105	36423.7	1.5286e+06	2.33056e+06	397327	483410	277408	1.58927e+06	2.27569e+06	507178	1.55365e+06	1.80655e+06	477937	168662	1.47108e+06	1.51721e+06	60458.7	1.24078e+06	670108
Compound865	7,7,8,8-Tetramethyl-6,9-dioxa-1,2-diazaspiro[4.4]non-3-ene	C9 H16 N2 O2	184.121	4.593	307103	319435	120730	34299.8	489316	137032	184419	334322	233537	272630	279960	54483	692806	435057	909704	368170	746844	375238	42191.5	303407	317351
Compound866	apronalide	C9 H16 N2 O2	184.121	4.848	1.62333e+06	292483	552807	49222	2.23124e+06	2.75056e+06	236063	488866	214396	649935	974448	226785	171448	1.74453e+06	426121	318238	680427	1.15264e+06	50963.8	340592	1.2867e+06
Compound867	4-[(E)-Hydrazonomethyl]-2,2,5,5-tetramethyl-2,5-dihydro-1H-imidazol-1-ol	C8 H16 N4 O	184.132	5.215	22108.2	12455.4	8590.19	97446.1	405058	85135.3	9413.85	21527	8802.01	12477.5	12568	18284.5	218880	10268.8	59499.1	59392.3	50346.2	25025.7	146998	91045.7	35102.7
Compound868	10-Undecenoic acid	C11 H20 O2	184.146	17.109	723125	606919	823615	246223	789988	439506	385845	342549	398849	399894	926712	103042	234291	982934	369796	1.0566e+06	205908	1.00301e+06	222371	347495	659492
Compound871	N-[5-(1,2-Dihydroxyethyl)-3-furyl]acetamide	C8 H11 N O4	185.069	5.135	650229	777843	879003	155955	5.38769e+06	1.40332e+06	234482	451820	240281	836461	1.01835e+06	259647	712492	1.30854e+06	699366	390095	353117	874424	292686	2.59696e+06	2.08848e+06
Compound873	Eglumetad	C8 H11 N O4	185.069	4.045	850801	186879	414879	50345.7	616021	193429	107870	412840	115476	623782	570943	282870	1.14748e+06	514921	336060	803137	759023	170866	163035	128481	314175
Compound874	(1-Acetyl-2-pyrrolidinyl)methyl acetate	C9 H15 N O3	185.105	4.427	2.36718e+06	1.46097e+06	1.34367e+06	38070.5	1.43408e+06	1.20647e+06	915268	1.89678e+06	1.08933e+06	1.6694e+06	2.47394e+06	1.04203e+06	990924	1.8625e+06	917441	85245.4	1.10465e+06	1.54579e+06	51527.2	2.24347e+06	1.54484e+06
Compound875	Methyl 3-hydroxyquinuclidine-2-carboxylate	C9 H15 N O3	185.105	4.848	132641	367726	269514	117133	1.45818e+06	670096	81725.3	344621	338098	329536	531048	266608	186424	277224	168976	122757	275869	599493	18451.1	368669	300325
Compound876	MFCD00093199	C13 H15 N	185.12	17.728	7.13024e+07	3.37508e+07	2.32231e+07	5.40602e+07	2.46051e+07	1.12722e+07	5.70829e+07	4.00442e+07	1.02797e+07	3.46155e+07	5.08911e+07	1.2742e+07	7.50024e+07	3.09589e+07	9.12973e+07	1.51625e+08	1.01217e+08	1.16549e+07	3.344e+07	3.18575e+07	7.64447e+06
Compound882	5-(Nitroimino)hexahydroimidazo[4,5-d]imidazol-2(1H)-one	C4 H6 N6 O3	186.05	4.486	114060	448565	135715	42276.7	480239	246664	631840	780996	1.09362e+06	249084	319737	198070	410895	1.14404e+06	2.23635e+06	49018.3	268743	270907	49485.6	60188.8	426378
Compound888	Dinitrosopentamethylenetetramine	C5 H10 N6 O2	186.087	11.342	519959	804341	609199	538458	1.00832e+06	279935	471517	868903	823539	295856	643691	605898	1.55166e+06	1.08832e+06	5.95892e+06	107854	943984	117593	768711	449074	519467
Compound890	Ethyl (3-oxo-2-piperazinyl)acetate	C8 H14 N2 O3	186.1	5.268	445102	364355	712691	33263.6	1.48175e+06	503821	181704	230236	91451.4	845978	917942	217024	119944	305870	346387	69442.7	126749	236294	81876.8	435865	1.11317e+06
Compound894	1-BOC-Piperazine	C9 H18 N2 O2	186.137	4.181	499777	377638	315861	20311.9	728813	133448	2.0163e+06	102554	570894	143762	265956	288543	330447	533534	329073	63512.4	978729	364359	295476	111004	63461.7
Compound896	capuride	C9 H18 N2 O2	186.137	14.693	345171	399216	300066	377120	1.19707e+06	403493	106052	554699	389529	99813.9	182102	197294	163209	140297	2.06366e+06	816487	82514	336602	484846	411591	341794
Compound897	2,2,5,5-tetramethyl-2,5-dihydro-1H-pyrrole-3-carboxamide	C9 H16 N2 O	186.137	5.451	2.45534e+06	2.37735e+06	1.38661e+06	300829	829586	749536	481430	1.52986e+06	161644	1.30041e+06	1.46946e+06	206291	3.02053e+06	3.00742e+06	6.69256e+06	444915	1.08631e+06	1.85728e+06	318522	410782	1.87623e+06
Compound898	3-[(3-Methylbutyl)(nitroso)amino]-2-butanone	C9 H18 N2 O2	186.137	4.545	3.90433e+06	2.51932e+06	2.7591e+06	886156	2.72758e+06	2.17051e+06	2.24386e+06	5.33266e+06	946684	3.3406e+06	3.86753e+06	804424	3.96282e+06	3.56959e+06	9.77187e+06	8.12159e+06	1.92816e+06	1.50099e+06	389203	3.03013e+06	1.97654e+06
Compound900	Propanoylagmatine	C8 H18 N4 O	186.148	4.99	88368.8	245591	59501.6	7594.66	122393	71250.8	70799	108776	147199	78024.6	193721	118148	125961	197487	303806	22099.6	41736.2	91344.3	4709.77	126944	32639
Compound904	(2S,4S)-4-hydroxy-2,3,4,5-tetrahydrodipicolinic acid	C7 H9 N O5	187.047	4.344	57570.6	160276	78825.5	10129.2	388425	359497	26238	118169	36727.4	102559	214558	35157.5	9789.57	99557.7	70566.6	21351.8	43208.6	158505	12417.3	262199	588580
Compound906	trans-3-Indoleacrylic acid	C11 H9 N O2	187.063	11.336	3.58628e+06	2.47992e+07	8.06344e+06	9.60679e+06	1.56984e+07	3.41109e+07	3.91523e+06	7.47261e+06	2.05976e+06	1.0513e+07	1.6342e+07	8.09758e+06	6.47838e+06	5.41673e+06	1.29046e+07	253640	8.21967e+06	1.70915e+07	1.13976e+07	1.50342e+07	1.70572e+07
Compound908	NL3680000	C11 H9 N O2	187.063	4.776	25845.8	38974	76218.5	3828.12	55895	61229.1	20718.5	25175.4	16720.5	67721.3	76124.9	35737	17980.9	23223.5	26150.6	17293	646477	545428	4697.27	35921.2	29446.8
Compound911	1-(Carboxymethyl)-4-piperidinecarboxylic acid	C8 H13 N O4	187.084	4.416	1.96788e+06	979273	2.35586e+06	47212	3.74923e+06	2.54744e+06	781527	1.07925e+06	880193	2.47313e+06	3.31673e+06	638562	1.29102e+06	3.25944e+06	583593	92099.9	2.28745e+06	2.90706e+06	78524.9	1.98816e+06	2.44721e+06
Compound912	1,3-Diethyl-5-methyl-1,3,5-triazinane-2-thione	C8 H17 N3 S; C9 H17 N O3	187.121	4.443	1.27036e+06	2.37864e+06	1.37807e+06	249325	1.30536e+06	1.78462e+06	493269	860938	679702	1.48727e+06	1.55265e+06	850779	1.37038e+06	1.50851e+06	768177	61649.2	727976	1.04068e+06	196065	1.40918e+06	6.12395e+06
Compound914	N8-Acetylspermidine	C9 H21 N3 O	187.168	3.7	1.24658e+07	6.02621e+06	5.70225e+06	7180.62	3.60064e+06	2.79304e+06	1.82333e+06	2.5414e+06	2.23718e+06	1.3099e+06	2.21047e+06	2.35108e+06	1.13806e+06	5.23274e+06	1.47603e+06	25518.7	2.31737e+06	1.28701e+06	3891.52	525469	861624
Compound920	Phenazone	C11 H12 N2 O	188.098	13.53	536770	1.91323e+06	614751	47186.4	302770	781319	305812	428242	2.76816e+06	978449	1.12266e+06	646589	4.00296e+06	788179	1.74194e+06	61667.3	3.92442e+06	51421.4	43658.7	525963	891645
Compound922	Azelaic acid	C9 H16 O4	188.104	15.625	657777	1.34454e+06	1.17626e+06	33028.3	137981	93674.1	383929	102817	196031	658452	1.67782e+06	169958	1.49456e+06	2.63931e+06	429338	136423	128529	86881.2	1.32872e+06	1.22546e+06	1.40039e+06
Compound923	INK	C16 H31 N5 O5	188.116	4.422	4.46939e+06	2.31553e+06	3.64841e+06	71224.3	8.04405e+06	5.35379e+06	1.26886e+06	2.15608e+06	1.02664e+06	3.1087e+06	3.41364e+06	1.11254e+06	1.5109e+06	4.69291e+06	3.04172e+06	88038.5	2.68382e+06	3.06496e+06	132057	2.88794e+06	3.96534e+06
Compound924	Glycyl-L-leucine	C8 H16 N2 O3	188.116	5.405	1.16118e+06	891998	665704	62890.9	2.29074e+06	2.45707e+06	187512	479220	223826	752024	836759	233574	349502	1.88344e+06	471054	39532.6	445160	415781	332177	1.22883e+06	527248
Compound926	N6,N6,N6-Trimethyl-L-lysine	C9 H20 N2 O2	188.152	3.626	128873	523270	178083	4600.45	631870	768813	103296	317507	74433	218592	322320	76582	47049.7	102884	532457	11162.8	74320.3	71845.4	5627.48	189235	419934
Compound927	N6,N6,N6-Trimethyl-L-lysine1,3-Diethyl-1-methyl-3-phenyldiboroxane	C9 H20 N2 O2; C11 H18 B2 O	188.154	4.498	7.03766e+06	7.51475e+06	8.26049e+06	2.25973e+06	1.14292e+07	6.31581e+06	2.48842e+06	2.0447e+06	2.75201e+06	2.85134e+06	9.20414e+06	3.82292e+06	2.25874e+07	6.65762e+06	3.38432e+06	2.90023e+06	6.24094e+06	5.33333e+06	780221	5.84305e+06	3.17515e+06
Compound933	Octahydro-1,6,7,8-indolizinetetrol	C8 H15 N O4	189.1	4.441	867846	547693	1.15171e+06	11328.6	2.55429e+06	1.38591e+06	335671	837187	352845	994686	889968	421504	773497	1.07824e+06	1.0148e+06	25957.6	898563	2.15102e+06	16939.4	913368	1.09163e+06
Compound935	3603307	C9 H19 N O3	189.136	4.406	274606	347784	635636	8072.71	414343	592266	229896	463477	224297	384863	502306	200610	375481	627922	822769	13710	686702	538363	12013.9	394596	986744
Compound942	4-Hydroxy-2-oxoheptanedioic acid	C7 H10 O6	190.047	4.32	1.10239e+06	503935	930448	22983	1.78762e+06	1.73445e+06	227160	1.25561e+06	212483	1.21497e+06	1.10684e+06	422929	398141	1.2904e+06	278201	46350	616895	1.74107e+06	26955.2	1.67398e+06	1.24361e+06
Compound943	7-Ethoxycoumarin	C11 H10 O3	190.063	12.191	134409	468440	258780	167313	364106	216650	206983	197367	921587	211634	635937	309362	196907	277832	83140.8	265232	523423	243832	284146	344589	496715
Compound944	1-(4-methyl-2-pyridyl)pyrrolidine-2,5-dione	C10 H10 N2 O2	190.069	3.579	133845	708511	62808.4	206721	681240	515336	142549	346230	123322	96177	92551.4	218105	193836	99380.4	1.57041e+06	97534.3	139843	186489	210077	644758	466454
Compound951	5-Hydroxyindole-3-acetic acid	C10 H9 N O3	191.058	13.597	1.25052e+07	1.37551e+07	1.45103e+07	1.71668e+07	4.019e+07	1.90797e+07	1.67248e+07	1.55613e+07	2.73856e+07	1.96889e+07	3.35685e+07	7.70079e+06	4.01647e+06	2.08315e+07	3.55992e+06	3.13511e+07	2.08459e+07	2.03764e+07	1.29124e+07	9.62168e+06	2.29557e+07
Compound954	Triisopropanolamine	C9 H21 N O3	191.152	4.415	307617	235939	279775	54848.3	667585	278729	243274	800510	165374	289624	372731	253709	645359	326990	1.66452e+06	50873.2	1.02766e+06	195446	70757.8	351204	383656
Compound958	Citric acid	C6 H8 O7	192.026	4.927	28364.7	26490	45026.7	828671	1.68407e+06	353886	7885.41	25593.9	13228.3	46595.1	98908.3	16433	17160.5	49928.8	9592.6	92310.6	21810.3	91626.2	35949.6	68526.6	52320.8
Compound961	2-(5-Fluoro-2-methyl-1H-indol-3-yl)ethanamine	C11 H13 F N2	192.107	4.528	242016	126680	237128	9919.28	730496	1.03012e+06	50408.5	178372	82072	193055	195370	79709	126208	459718	248735	21798.9	279478	1.04042e+06	12743.4	248158	677277
Compound966	Iminostilbene	C14 H11 N	193.089	15.778	5.19792e+06	391571	129515	92461.3	117400	69600.8	246198	271369	659903	2.09677e+06	664208	1.23757e+06	405038	438278	6.34404e+06	76830.3	71482.5	68279.9	2.20662e+06	4.05112e+06	2.01912e+06
Compound967	MFCD00155446	C11 H15 N O2	193.11	4.522	2.09074e+06	1.46777e+06	1.60588e+06	42093.3	973415	952621	1.15336e+06	2.16161e+06	469391	1.80555e+06	1.30096e+06	997621	3.59091e+06	2.57232e+06	4.03225e+06	1.34511e+06	1.79922e+06	368289	58021.4	1.7568e+06	335494
Compound968	MDMA	C11 H15 N O2	193.11	5.636	2.37184e+06	1.00585e+06	866928	268235	2.45554e+06	370699	449382	1.09608e+06	398002	1.44817e+06	1.36378e+06	491943	3.5145e+06	2.39836e+06	5.39593e+06	711785	1.51483e+06	821280	375355	2.96575e+06	1.48919e+06
Compound969	2-oxa-4-azatetracyclo[6.3.1.1~6,10~.0~1,5~]tridecan-3-one	C11 H15 N O2	193.11	10.634	880144	793511	684554	317437	839903	623062	684847	1.94729e+06	1.07077e+06	1.04431e+06	951182	515450	1.72586e+06	1.10839e+06	2.22015e+06	409766	1.3529e+06	317446	456189	987078	857954
Compound970	2-[2-(Dimethoxyamino)-2-propanyl]-1,3-propanediol	C8 H19 N O4	193.131	4.374	1.84965e+06	1.39987e+06	2.97068e+06	29280.6	3.12561e+06	1.34351e+06	1.78431e+06	2.506e+06	491968	5.58217e+06	3.09426e+06	1.47302e+06	2.69996e+06	2.79128e+06	2.67728e+06	83212.8	1.97225e+06	6.57138e+06	58444.1	3.33709e+06	1.60124e+06
Compound977	Ferulic acid	C10 H10 O4	194.058	14.501	7.23881e+06	9.43236e+06	8.88063e+06	7.01409e+06	1.92268e+07	7.27329e+06	7.78581e+06	1.06878e+07	5.38338e+06	1.10229e+07	2.3106e+07	6.86599e+06	8.41012e+06	2.36439e+07	3.41596e+06	6.34688e+06	9.4267e+06	1.10539e+07	1.64037e+07	9.06632e+06	1.95742e+07
Compound978	4-Ethoxy ethylbenzoate	C11 H14 O3	194.094	20.757	5.7542e+06	1.16139e+07	7.52787e+06	1.30711e+07	6.31337e+07	4.2119e+07	410786	1.06584e+06	869395	1.30434e+06	2.00616e+06	714858	1.43971e+07	1.25857e+07	3.50949e+07	1.55799e+07	5.56945e+07	3.6396e+07	9.00853e+06	2.19123e+07	1.77576e+07
Compound980	6-(4-methoxyphenyl)pyrimidine-2,4-diamine	C11 H12 N4 O	194.116	5.007	259492	233276	274657	2.6604e+06	239649	284329	356360	752704	371154	307390	723550	305693	1.03296e+06	713859	842060	330339	846820	328823	884895	191205	321868
Compound981	PEG-4	C8 H18 O5	194.116	4.526	135380	83751.5	208253	7466.4	574624	620569	65985.4	101248	131425	157967	142122	52683	193897	284438	177382	20986	277700	1.13805e+06	12392.1	179000	458968
Compound982	4-Butyl-1,2-dimethoxybenzene	C12 H18 O2	194.131	13.347	1.22719e+06	569663	819973	167071	1.88189e+06	292183	442247	847085	356960	572828	883817	203181	168740	1.57484e+06	348051	1.63923e+06	645742	976027	233140	663737	555541
Compound984	4-AMINO-α-DIETHYLAMINO-O-CRESOL	C11 H18 N2 O	194.142	5.008	55525.5	75966.8	68437.8	14103.4	80310.7	84851.9	26582.8	33958.3	283224	51212.7	127526	68609.3	85354.6	59961.3	67966.5	31560.6	30982.1	68108.7	20157.4	95385.7	31398.4
Compound989	N-Acetyl-4-aminosalicylic acid	C5 H5 N7 O2; C9 H9 N O4; C3 H10 N5 O3 P; C9 H9 N O4	195.056	4.747	402623	492416	399147	60595.8	1.31579e+06	5.03515e+06	315595	697419	246246	297126	544821	496513	121420	1.023e+06	579042	59863.6	334339	338490	88591.6	285015	449832
Compound993	N-acetyldopamine	C10 H13 N O3	195.09	5.546	704224	798520	1.0332e+06	55971.8	606025	129662	323716	834741	363516	1.00532e+06	1.26453e+06	152659	836894	1.21984e+06	569149	46528.6	112412	238212	48351.3	676817	920760
Compound1001	Gluconic acid	C6 H12 O7	196.057	3.736	1.20695e+06	658561	795238	215702	3.48656e+06	1.60896e+06	196493	750164	584489	1.00584e+06	1.94733e+06	152513	288026	1.71564e+06	681853	205894	613631	1.4071e+06	806400	963930	1.15376e+06
Compound1003	2,2'-(4-aminophenylimino)diethanol	C10 H16 N2 O2	196.121	4.423	203428	216390	292246	10292.6	399891	335665	127784	218398	211280	271580	327550	153072	193626	378897	128335	23034.1	221508	342155	20274.3	215651	359585
Compound1004	4-heptyl-3-methyl-1H-pyrazol-5-ol	C11 H20 N2 O	196.158	5.616	2.44969e+06	2.1021e+06	1.22071e+06	11523.5	2.3239e+06	1.48106e+06	1.16835e+06	2.52333e+06	1.16054e+06	1.21357e+06	1.96629e+06	82836.6	9.05031e+06	2.05089e+06	5.33089e+06	64025.3	475099	118900	11028.6	1.83043e+06	1.40255e+06
Compound1009	L-Dopa	C9 H11 N O4	197.069	5.31	560274	656295	823059	105333	4.12133e+06	3.71413e+06	102046	651251	75963.7	761093	1.12823e+06	300038	424424	1.47383e+06	400022	181630	459199	2.20544e+06	155119	2.30423e+06	934120
Compound1013	2-(3-Hydroxy-4-methoxyphenyl)hydrazinecarboxamide	C8 H11 N3 O3	197.08	4.225	17760.2	401493	900695	3088.53	423211	136752	139571	24564.5	14208.2	209450	562666	47405.4	34288	84170.4	21194	5100.57	156266	22579.9	15563.3	264201	72312.4
Compound1014	dihydroxyphenylalanine	C10 H15 N O S; C9 H11 N O4; C6 H10 F3 N3 O	197.087	4.499	1.41465e+06	1.17642e+06	1.14692e+06	23249.9	2.12538e+06	1.52402e+06	558757	943495	264689	1.56062e+06	1.22311e+06	425109	597949	1.68412e+06	2.41538e+06	55944.6	1.13799e+06	1.41943e+06	19127.2	1.23899e+06	1.52127e+06
Compound1016	E.N.E.	C10 H15 N O3	197.105	5.234	1.95886e+06	512706	479891	505004	8.35473e+06	4.33862e+06	178460	326508	167188	212224	1.18131e+06	279118	880735	1.99325e+06	61524.5	291896	1.19592e+06	888056	464371	3.16577e+06	1.14728e+06
Compound1017	2-(3-Phenylpropyl)pyridine	C14 H15 N	197.12	16.692	1.19722e+06	707403	297813	24031.8	56519.5	44662.2	574230	615538	65206.7	450249	336851	50431.3	1.96629e+06	403978	1.43554e+06	58227.1	35000	35816.5	865949	673038	151780
Compound1023	2-[(Sulfooxy)methyl]butanoic acid	C6 H11 Cl O5; C5 H10 O6 S	198.029	3.68	897573	1.05708e+06	1.54984e+06	304063	3.91009e+06	1.11141e+06	510640	1.70027e+06	509799	1.90099e+06	2.72499e+06	525914	400598	957525	642609	987668	345120	914336	287451	1.21883e+06	579723
Compound1024	1,2-Dideoxy-5-O-(methylsulfonyl)pentitol	C6 H14 O5 S	198.055	4.593	360087	844826	955170	87758.7	3.70514e+06	2.00563e+06	337839	487494	349145	1.11377e+06	1.73054e+06	357324	709106	812204	1.56495e+06	177681	1.12399e+06	2.46362e+06	52035	2.15346e+06	691776
Compound1026	Syringic acid	C9 H10 O5	198.055	5.264	702611	2.70336e+06	1.92124e+06	171756	6.84944e+06	5.24135e+06	223215	727089	237759	930447	3.58339e+06	534698	1.49053e+06	1.93725e+06	3.64729e+06	270353	702733	3.11403e+06	302026	4.58842e+06	2.87312e+06
Compound1027	2-Hydroxy-N-(2,4,6-triamino-5-pyrimidinyl)acetamide	C6 H10 N6 O2	198.087	14.233	882909	1.81469e+06	1.27236e+06	605841	7.39206e+06	7.18255e+06	391097	1.6299e+06	2.94463e+06	1.14315e+06	2.43408e+06	4.17742e+06	6.75499e+06	1.61014e+06	6.6737e+06	47672.9	2.31374e+06	1.95987e+06	1.5683e+06	1.44543e+06	5.2495e+06
Compound1028	metharbital	C9 H14 N2 O3	198.1	4.484	260291	134039	212480	7375.38	614571	328641	111878	265320	166903	282748	320093	182973	228662	461901	163133	20034.9	268228	318214	21099.4	273764	410897
Compound1029	2209526	C11 H22 N2 O	198.173	17.848	4.17888e+07	6.86647e+07	2.56177e+07	6.07365e+06	6.39497e+07	2.6793e+07	2.73227e+07	5.28583e+07	4.19382e+07	3.83133e+07	5.40207e+07	2.38311e+07	5.44712e+07	3.32254e+07	1.31452e+08	6.78748e+07	2.64827e+07	2.54264e+06	3.97037e+07	5.34726e+07	2.20059e+07
Compound1040	Ethyl 5-amino-1-(2-hydroxyethyl)-1H-pyrazole-4-carboxylate	C8 H13 N3 O3	199.096	4.367	349068	126157	238875	6233.04	765207	876743	76638.3	217573	83591.1	255399	210637	95708.8	156801	479446	177743	12683.7	181066	572316	12415.2	302516	109904
Compound1042	Pyrimethanil	C12 H13 N3	199.11	5.472	315450	276803	122424	6825.19	326603	39579.7	35586.5	36226.8	17989.5	115796	273577	31354.2	955700	207609	784130	42568.5	303608	21790.6	5964.8	66959.7	107461
Compound1043	N-Hexanoyl-DL-homoserine lactone	C10 H17 N O3; C6 H15 F2 N3 O2; C12 H13 N3	199.121	4.54	2.99782e+06	1.3932e+06	1.34513e+06	61009.6	1.68267e+06	2.47991e+06	631554	1.46077e+06	520567	1.58389e+06	1.89455e+06	576172	861630	2.89292e+06	870241	100169	1.47216e+06	938005	73763.7	1.19063e+06	1.01078e+06
Compound1044	diethylcarbamazine	C10 H21 N3 O	199.168	3.703	450326	168574	107000	1326.62	26595.5	27288.7	816231	72603.6	44224	120914	45319.3	54845.8	231606	768907	230594	3005.32	198820	31505.4	1798.41	16348	17793.4
Compound1045	1-Azetidinyl-2-triethylsilylethane	C11 H25 N Si	199.176	17.83	3.22977e+06	5.45744e+06	3.53472e+06	3.60521e+06	293125	2.85427e+06	3.56117e+06	5.41745e+06	4.45334e+06	4.13572e+06	5.43725e+06	2.68441e+06	5.81154e+06	3.37123e+06	1.32061e+07	7.64337e+06	408697	2.33148e+06	3.60325e+06	3.98651e+06	2.58803e+06
Compound1046	1739990	C13 H29 N	199.23	17.937	83261.5	137722	102974	92164.5	99723.7	85704.4	101254	219216	110939	107253	653060	61664.7	197539	109560	241560	318963	317261	244501	124280	47709.5	30787
Compound1053	2-({[Amino(4-amino-1,2,5-oxadiazol-3-yl)methylene]amino}oxy)acetamide	C5 H8 N6 O3	200.066	4.411	137626	478776	120815	7129.28	183485	171334	261957	791897	303048	147256	181239	304053	175411	256226	161514	8608.57	82215.7	300575	7404.68	506371	349364
Compound1055	Methyl (4,4-dimethyl-2,5-dioxo-1-imidazolidinyl)acetate	C8 H12 N2 O4	200.079	4.576	431114	123197	282827	6127.08	1.80136e+06	326434	84008.8	297042	83806.5	131226	464935	58460	135808	436120	320653	28492	519779	1.27068e+06	5395.4	215619	830398
Compound1056	(5Z)-5-Decenedioic acid	C10 H16 O4	200.104	15.256	423651	295826	546634	143649	788696	333395	238339	336696	205628	294896	403762	88700.5	128792	715485	406183	497424	106000	212839	219834	430731	364088
Compound1057	(3E)-3-(Hexylimino)-2-nitropropanal	C9 H16 N2 O3	200.116	4.488	2.54368e+06	862105	1.40153e+06	27416.3	2.51083e+06	2.47984e+06	453778	1.17673e+06	547255	1.24444e+06	1.52088e+06	557758	687113	3.06593e+06	803506	45979.2	916054	2.14675e+06	41994.6	843156	1.97317e+06
Compound1058	L6TJ AVMZ DVMZ	C8 H16 N4 O2	200.128	4.479	1.97799e+06	378625	850390	5730.63	465041	455505	170856	502429	124438	1.37665e+06	767830	121186	418934	898201	467204	33952	975456	388663	38726.6	1.7731e+06	459430
Compound1059	Dipiperidino sulfide	C10 H20 N2 S	200.135	13.849	143350	249465	72889.6	47984.2	61315.2	45969.4	97341.6	37953.3	29242.5	110306	132660	43391.8	1.7213e+06	141441	608844	66779.4	638384	42001.3	46222.6	125924	34119.7
Compound1060	2,5-Diisopropyl-6-methyl-1,3,2-oxathiaborinane	C10 H21 B O S	200.14	5.327	97485.5	49279.2	45287.4	8343	195244	118220	3797.29	13151.4	4181.35	13733.7	35555.7	7851.67	21477	116683	19203.9	11929.2	37939.5	371997	15823.4	69035.6	27792.5
Compound1061	1,3-Dibutyl-1,3-dimethylurea	C11 H24 N2 O	200.189	19.411	28135.6	55666.3	30139.9	660225	116827	83968.3	34277.6	40199.3	26879.2	67845.7	131591	39489.5	71578	39602.4	67437.9	777499	188376	102532	494772	90210.8	27241
Compound1068	2-sec-Butyl-5-nitro-2H-1,2,3-triazol-4-amine 1-oxide	C6 H11 N5 O3	201.086	18.341	989853	1.00789e+06	345014	518552	716299	286680	488894	540433	363047	581424	734584	250406	334511	145795	95853.7	1.67122e+06	2.34958e+06	296937	48121.6	186289	60622.8
Compound1069	2-Oxo-2-[(tetrahydro-2-furanylmethyl)amino]ethyl acetate	C9 H15 N O4	201.1	4.418	2.8577e+06	919673	2.28364e+06	19450.7	2.68742e+06	4.81191e+06	680194	1.76882e+06	669289	2.06383e+06	1.45266e+06	756835	868449	3.63856e+06	1.01425e+06	62509.8	1.31133e+06	1.65695e+06	49434	1.99262e+06	2.60979e+06
Compound1071	1,3-Dihydro-1,3,3-trimethyl-2H-indol-2-ylidene acetaldehyde	C13 H15 N O	201.115	19.367	123090	549207	333554	1.84391e+06	4.57448e+06	1.36857e+06	255631	1.51073e+06	135154	358421	936200	142056	1.15448e+06	344558	950211	5.12324e+06	5.38918e+06	1.30144e+06	2.08543e+06	1.11781e+06	622602
Compound1072	11-Aminoundecanoic acid	C11 H23 N O2	201.173	5.075	1.47593e+06	1.78493e+06	1.14268e+06	560650	628756	232082	43653.3	70926.4	50870.7	101546	184632	53920.6	3.6276e+06	1.84209e+06	3.65771e+06	194164	120423	89293.4	359572	743915	413510
Compound1082	N,N'-Dihydroxy-1,4-cyclohexanedicarboxamide	C8 H14 N2 O4	202.095	4.391	651418	247994	559148	15586.6	2.05424e+06	1.17947e+06	199705	397080	221301	741958	713499	320926	271936	716699	218876	30890.3	1.04938e+06	816092	24807.4	642301	1.53932e+06
Compound1083	1-Ethyl-6-hydroxy-4,4,6-trimethyltetrahydro-2(1H)-pyrimidinethione	C9 H18 N2 O S	202.114	16.785	714393	1.53158e+06	376075	670427	175515	841341	321858	1.23789e+06	376948	567512	560000	305834	599602	249405	5.42468e+06	124330	211739	181022	648488	2.03025e+06	539574
Compound1084	3-tert-Butyladipic acid	C10 H18 O4	202.12	15.795	3.14045e+06	1.7702e+06	2.73687e+06	719695	5.4499e+06	2.32661e+06	1.24489e+06	1.78263e+06	1.09656e+06	1.77782e+06	2.4185e+06	664433	507594	3.53409e+06	907579	3.38772e+06	1.94072e+06	2.90805e+06	968830	2.19951e+06	1.43252e+06
Compound1085	(6Z)-4-Benzyl-6-imino-3,4,5,6-tetrahydro-2-pyrazinamine	C11 H14 N4	202.122	3.787	110364	47925.7	160393	4205.51	50176.2	331389	65626.1	118767	146500	36978.2	133677	17495.3	13170.2	107577	223803	2720.32	70927.9	184170	10939.9	170452	88393.4
Compound1086	MFCD00025555	C9 H18 N2 O3	202.132	5.45	2.63808e+06	338938	563845	39307.5	1.01567e+06	2.14185e+06	158775	544149	197884	544099	580306	174242	147694	1.16418e+06	343310	33037	147480	474080	310823	992222	426020
Compound1087	Butyl D-glutaminate	C9 H18 N2 O3	202.132	4.756	748301	53122	305566	16843.3	1.80755e+06	3.71868e+06	269378	213136	349751	610597	891371	341153	115077	102904	303479	65117	1.02751e+06	1.10629e+06	38484.7	455741	1.65684e+06
Compound1088	beta-Alanylnorleucine	C9 H18 N2 O3	202.132	10.902	1.64947e+06	412340	1.10567e+06	384380	4.10404e+06	1.00271e+06	131149	573066	204461	202468	1.05952e+06	69702.6	206173	2.68771e+06	150481	368913	259479	202164	2.38575e+06	653085	429426
Compound1089	Ala-Leu	C9 H18 N2 O3	202.132	11.257	4.94927e+06	5.67508e+06	3.08795e+06	1.2119e+06	1.06416e+07	1.15586e+07	2.30988e+06	7.82015e+06	4.06642e+06	4.732e+06	4.06137e+06	1.0713e+06	582594	8.60093e+06	5.50236e+06	1.31523e+06	856528	3.78449e+06	9.56763e+06	1.00129e+07	5.90872e+06
Compound1090	4-CYCLOHEXYLACETOPHENONE	C14 H18 O	202.136	14.001	302897	189362	371121	51336	389513	150017	364857	158158	109491	198431	58181.2	41511.1	667780	577720	136858	82182	138259	103071	66743.7	281176	190795
Compound1091	N,N-dimethylarginineButyl D-glutaminate	C8 H18 N4 O2; C9 H18 N2 O3	202.143	4.435	2.56397e+06	1.65294e+06	1.94857e+06	78231.6	4.38782e+06	2.28088e+06	890926	1.74374e+06	881891	1.56844e+06	2.57251e+06	1.01277e+06	1.18276e+06	3.28367e+06	1.65117e+06	117125	1.59605e+06	2.1081e+06	103386	1.73891e+06	3.25326e+06
Compound1092	N3,N4-Dimethyl-L-arginine	C8 H18 N4 O2	202.143	4.13	897838	724065	1.12503e+06	2207.26	243411	3.48741e+06	328833	324989	186351	579858	496018	217199	98637	576348	526539	3645.18	651914	228174	2795.97	687471	15155.9
Compound1093	3a,7,8a-Trimethyl-1,2,3,3a,8,8a-hexahydropyrrolo[2,3-b]indole	C13 H18 N2	202.147	18.042	97772.6	162915	63906.7	63057.4	98917.8	49368.4	39154.9	52360.3	77479.6	22703.7	85376	27548.6	130921	101323	166335	105585	213309	16007.8	68797.9	58346.8	52128.2
Compound1094	Butyl lysinate	C10 H22 N2 O2	202.168	4.422	276959	380270	325538	13674.1	522151	412829	141190	308275	177725	319687	506185	173141	272030	384479	245073	29775.1	501084	428899	29306.9	390454	73542
Compound1095	Spermine	C10 H26 N4	202.216	4.56	27006.5	91141.3	33014.5	354025	74397.7	45861.1	87168.3	37887.2	119425	32935.9	146010	41132.4	50337.1	47519.1	51936.3	962587	58524.7	45195.6	509573	31979.2	47089.9
Compound1104	3-Acetamidobenzotrifluoride	C9 H8 F3 N O	203.056	4.465	61548.9	550336	101694	66119.9	136377	243436	226797	398618	180685	95139.8	54577.5	232932	197181	113348	852754	7744.33	45449.6	162791	113841	328858	37907.3
Compound1106	Dimethyl 2,2'-(acetylimino)diacetate	C8 H13 N O5	203.079	4.069	3.40138e+06	2.6382e+06	1.66941e+06	89099	2.79789e+06	2.05046e+06	720968	3.9416e+06	977927	3.31066e+06	3.64797e+06	1.25841e+06	5.01542e+06	2.70029e+06	3.59002e+06	937710	4.1278e+06	1.93985e+06	263747	3.06302e+06	2.76807e+06
Compound1109	2-Acetamido-1,5-anhydro-2-deoxyhex-1-enitol	C8 H13 N O5	203.079	4.487	6.65541e+06	639288	3.40157e+06	408689	6.64799e+06	4.11411e+06	287032	606514	310105	749592	1.78968e+06	424482	7.83975e+06	5.82414e+06	1.43055e+06	490973	1.74906e+06	2.71088e+06	429884	2.46887e+06	4.4854e+06
Compound1113	Gly-Lys	C8 H17 N3 O3	203.127	5.53	21983.4	149057	66173	62563.1	89620.8	57928.3	79573.4	143804	159847	69346.8	172211	629570	42766.5	62424.5	61025.1	16318.3	24823.6	61418.5	38463.2	56361.8	865289
Compound1124	DL-Tryptophan	C11 H12 N2 O2	204.09	11.974	2.89475e+06	1.74142e+07	8.99762e+06	8.96179e+06	2.17507e+07	1.61335e+07	3.56887e+06	3.81963e+06	5.29754e+06	7.21998e+06	8.61497e+06	7.05065e+06	6.37048e+06	3.73987e+06	1.02241e+07	5.39328e+06	5.72127e+06	1.08711e+07	1.34458e+07	1.16114e+07	1.22889e+07
Compound1126	MFCD00196066	C8 H16 N2 O4	204.111	5.004	21563.4	10576	12304.8	11168.6	108033	545939	6894.58	26215.6	16607.8	19335	37957.4	9105.56	9791.59	31648.6	42396.5	2943.6	27914	417262	4593.51	142794	57815.1
Compound1127	3-[3,4-Dihydroxy-2-(hydroxymethyl)-1-pyrrolidinyl]propanamide	C8 H16 N2 O4	204.111	4.429	4.19082e+06	1.49617e+06	4.16765e+06	40113.5	6.82583e+06	6.43989e+06	914050	2.32894e+06	1.34015e+06	3.81501e+06	2.92791e+06	1.09255e+06	1.12098e+06	5.23932e+06	1.71541e+06	69655.8	3.42975e+06	3.77166e+06	82829.5	2.7414e+06	6.22074e+06
Compound1133	2-Chloro-N-(2,6-difluorophenyl)acetamide	C8 H6 Cl F2 N O	205.011	3.987	194011	248003	42230.2	161488	517893	574371	34735.2	65578.4	42830.8	51576.9	64067.4	60704.2	218836	95169.8	1.02223e+06	87632.6	220175	22253	151554	438238	150949
Compound1134	S-Methyl 2-[(methylsulfanyl)methyl]-1-pyrrolidinecarbothioate	C8 H15 N O S2	205.059	18.224	3.70812e+06	5.88715e+06	2.55425e+06	3.43627e+06	4.67277e+06	2.4828e+06	3.12032e+06	3.16682e+06	2.51453e+06	2.51698e+06	4.59376e+06	1.64291e+06	8.76505e+06	2.23853e+06	1.16467e+07	998217	822563	634043	1.29179e+06	5.00426e+06	1.92371e+06
Compound1135	Indole-3-lactic acid	C11 H11 N O3	205.073	14.499	31265.5	1.68543e+06	485506	391379	82684	465178	209449	181641	353220	798133	2.13477e+06	175110	38036	120388	47906.9	708293	117190	446096	275515	43517	465311
Compound1140	2-methylcitric acid	C7 H10 O7	206.043	3.622	100175	165391	58279.7	24770.4	700631	587147	28895	110994	23253.5	83301.6	118264	47320.6	38701.6	53033.6	436728	31989.9	104200	89368.3	48391.6	251536	197595
Compound1142	1H-indol-3-yl(pyridin-2-yl)methanol	C14 H12 N2 O	206.088	16.563	1.64422e+06	2.90485e+06	1.00131e+06	137004	45011.7	50876.5	935971	1.91853e+06	1.04719e+06	1.33662e+06	2.08426e+06	839798	2.67184e+06	1.16338e+06	4.85514e+06	3.13618e+06	4.02071e+06	80298	1.08401e+06	2.33654e+06	724319
Compound1148	8-Hydroxy-4-oxo-1,2,3,4-tetrahydro-2-quinolinecarboxylic acid	C10 H9 N O4	207.052	13.491	7.9674e+06	1.27729e+07	1.0562e+07	256610	54596.1	31323.2	2.58883e+06	1.49172e+06	1.81754e+06	2.71923e+06	3.49193e+07	956736	3.69574e+06	2.03967e+07	2.84726e+06	1.07181e+06	1.30106e+06	1.8259e+06	1.04256e+06	1.07532e+06	2.78356e+06
Compound1149	5-(2-NITRO-PROPENYL)-BENZO(1,3)DIOXOLE	C10 H9 N O4	207.053	12.599	2.47607e+07	3.1318e+07	3.51759e+07	4.7884e+07	1.62014e+08	6.84751e+07	4.2389e+07	4.93966e+07	6.41796e+07	5.39849e+07	9.99787e+07	3.55213e+07	1.32808e+07	7.26595e+07	1.53437e+07	1.16736e+08	6.71429e+07	7.83893e+07	4.31007e+07	4.73728e+07	5.87559e+07
Compound1152	6-(Dimethylamino)-2-fluoro-3-(hydroxyiminomethyl)benzonitrile	C10 H10 F N3 O	207.08	3.263	586683	135531	12932.1	36773.7	108549	32564.4	186567	38533.2	77165.6	179178	55410.4	140524	42928.4	77598.2	78823.5	135995	461123	109644	27181.9	2185.48	117909
Compound1165	MFCD01318680	C11 H12 O2 S	208.056	12.468	2.50128e+06	5.87951e+06	4.52939e+06	6.86973e+06	2.51259e+07	2.35563e+07	7.63777e+06	7.25793e+06	1.48823e+07	1.02895e+07	1.74974e+07	7.25598e+06	1.30205e+06	1.25784e+07	1.73615e+06	1.61724e+07	1.29489e+07	1.98316e+07	5.73566e+06	5.57371e+06	1.1842e+07
Compound1168	Pilocarpine	C11 H16 N2 O2	208.121	5.152	104804	135324	115382	136550	1.1824e+06	706068	88655.3	93449	70112.7	125597	130128	102227	99513.3	218054	52173.1	213500	65327.5	363573	245924	840915	416828
Compound1170	3,6,9,12-tetraoxatridecan-1-ol	C9 H20 O5	208.131	5.768	49116.2	269253	66567.5	9096.5	61101.4	25822.3	69932.6	280761	128637	94324.2	212991	101392	120261	126879	678184	12246.6	34242	25394.4	15747.8	36319.9	76080.7
Compound1174	QV1MVO1R	C10 H11 N O4	209.069	4.443	841701	458679	1.12306e+06	23690.5	2.68771e+06	1.90728e+06	328116	640594	301838	772554	1.77517e+06	387719	723022	1.53155e+06	243018	107591	1.32901e+06	1.11329e+06	45704.6	1.52514e+06	2.19322e+06
Compound1175	5-Methoxy-3,4-methylenedioxyamphetamine	C11 H15 N O3	209.105	5.378	1.02428e+06	951442	791918	46294.2	789246	771671	161410	306857	145835	962831	465632	805850	124559	1.8177e+06	111374	45292.7	1.63198e+06	565094	113652	1.21231e+06	152940
Compound1176	Propoxur	C11 H15 N O3	209.105	4.808	419112	176298	414792	12724.4	1.16946e+06	239492	242597	439819	192793	397623	471649	191050	387777	465812	264621	106894	943489	2.59973e+06	17578.8	230331	350438
Compound1180	MFCD00856376	C6 H10 O6 S	210.019	3.893	725038	1.47514e+06	1.32561e+06	336093	3.59162e+06	2.71793e+06	887065	1.85512e+06	848193	1.86166e+06	7.58793e+06	736279	461759	2.30431e+06	138956	665083	393411	1.87663e+06	175818	1.1508e+06	766044
Compound1184	2-Ethylhexyl hydrogen sulfate	C8 H18 O4 S	210.092	12.89	156402	427387	292723	109566	1.13366e+06	653072	326193	694007	259237	476505	623260	183074	167182	389002	122750	429519	170266	796122	192431	283308	170661
Compound1185	2,2,2-Trifluoro-N-(1-methyl-4-piperidinyl)acetamide	C4 H15 N6 O2 P; C8 H13 F3 N2 O	210.1	4.426	350514	397914	188620	33828.2	431369	224796	162825	462547	131860	164310	345315	122263	144559	197272	448523	17681.5	231170	170347	69995.1	288110	293329
Compound1188	Cyclo(leucylprolyl)	C11 H18 N2 O2	210.137	5.235	2.52129e+06	706546	727044	1.16123e+06	7.85311e+06	1.46787e+06	240870	376354	334912	642292	1.2714e+06	322007	3.63424e+06	2.43213e+06	2.12533e+06	2.35773e+06	1.41008e+06	973066	1.10814e+06	3.85071e+06	733884
Compound1190	RG5927903	C13 H22 O2	210.162	18.167	920484	340681	127782	121322	489819	361174	997911	298176	207987	185877	192708	73496	1.22121e+06	165450	1.75119e+06	741871	479411	257119	76939.9	349525	38270.7
Compound1193	MFCD00088726	C10 H13 N O4	211.084	5.654	238771	454921	433893	91288.9	4.08025e+06	1.19193e+06	374416	1.12321e+06	324333	1.11029e+06	1.48832e+06	164409	168699	421709	391928	101511	170168	784536	41125.7	621315	2.69979e+06
Compound1196	Methyldopa	C10 H13 N O4	211.084	4.435	1.07618e+06	387527	1.32507e+06	22561	1.50961e+06	943745	393187	759241	325014	1.0212e+06	992544	287288	812769	1.91346e+06	268048	69999.1	664194	908245	31050.9	1.52336e+06	1.65232e+06
Compound1198	Butyl D-histidinate	C10 H17 N3 O2	211.132	4.4	428743	446322	753166	40953.9	2.9202e+06	1.81091e+06	282877	374426	281978	503143	1.18279e+06	306802	507873	1.00732e+06	788214	26117.6	766211	1.19144e+06	76594.5	511484	1.13299e+06
Compound1205	2,3-Dicyano-2-(2-oxo-cyclopentyl)-succinonitrile	C11 H8 N4 O	212.07	15.492	440028	959714	151752	227705	57172.9	148997	331631	656911	406860	478139	661790	92238.9	1.05037e+06	331295	129899	184361	714169	113148	362031	966211	181502
Compound1206	Propyl gallate	C10 H12 O5	212.071	11.768	161878	296565	2.83998e+06	132052	493071	2.1059e+06	153708	340791	1.79611e+06	118157	673715	42992.9	99785.9	110622	977457	517869	35388.9	55218.6	2.19943e+06	6.22675e+06	3.29586e+06
Compound1208	3-Butyl-2,6-dioxo-1,2,3,6-tetrahydro-4-pyrimidinecarboxylic acid	C9 H12 N2 O4	212.08	4.476	643466	455534	871948	33121.3	3.49668e+06	1.95794e+06	354777	801977	317683	866752	1.37889e+06	436674	707499	1.19647e+06	435777	132119	1.32554e+06	1.24856e+06	27844.1	1.14726e+06	1.85202e+06
Compound1209	Butabarbital	C10 H16 N2 O3	212.116	5.521	198179	357930	342560	52235.7	352431	221220	127617	263575	163587	322854	634792	227617	116272	217749	145579	58792	63727.1	185015	42743.4	220355	490899
Compound1211	2,4,6,8-Tetramethyl-2,4,6,8-tetraazabicyclo[3.3.1]nonane-3,7-dione	C9 H16 N4 O2	212.127	10.575	11334.5	15526.5	24100.3	18353.4	65526.4	179680	4018.6	10227.5	7283.04	12630.1	16174.1	5404.02	5607.26	7929.88	12258.7	5530.97	15582.1	231824	32981.8	68524.3	63597.2
Compound1212	(2R,6R)-6-Hydroxydecahydro-2-naphthalenyl acetate	C12 H20 O3	212.141	13.22	856287	608151	761257	55981.9	518592	286770	428988	764733	413604	555058	871937	335261	273577	1.55575e+06	192894	1.09929e+06	744340	1.04261e+06	329644	622054	631059
Compound1213	Brivaracetam	C11 H20 N2 O2	212.152	16.391	6.90112e+06	8.26037e+06	1.44152e+06	2.12496e+06	1.14102e+07	5.08306e+06	2.67787e+06	5.44548e+06	6.76081e+06	8.07977e+07	8.44213e+07	2.80498e+07	1.38594e+07	2.31861e+07	2.76849e+08	3.33614e+06	1.48051e+07	772674	5.28707e+07	1.09614e+08	4.16939e+07
Compound1219	3-(TRIFLUOROACETYL)INDOLE	C10 H6 F3 N O	213.04	13.586	1.15806e+06	1.09795e+06	1.37279e+06	893303	1.78725e+06	1.1825e+06	1.93277e+06	1.17084e+06	2.57349e+06	1.82359e+06	1.82602e+06	484643	331099	3.04412e+06	162681	685431	2.35698e+06	1.56558e+06	832604	436361	2.6746e+06
Compound1221	Isopropyl N-(trifluoroacetyl)glycinate	C7 H10 F3 N O3	213.061	4.426	198635	244592	38044.7	8621.19	51591.2	69057.4	70100.6	431945	166512	86114.9	165161	192278	100443	58285.7	499496	8842.63	36491.4	45473.5	10024.8	180170	68194.2
Compound1222	3-(Carboxymethyl)-4-isopropenylproline	C10 H15 N O4	213.1	4.403	1.52986e+06	424213	1.10334e+06	14621.1	1.11931e+06	864532	201577	691354	260563	1.17433e+06	811737	280498	500835	1.19889e+06	487416	29018.4	1.0894e+06	947548	43399.1	1.71322e+06	959457
Compound1225	1-(4-Morpholinyl)-1-octanone	C12 H23 N O2	213.173	17.165	811031	269693	182898	157304	94660.9	145816	922801	410187	140056	252114	263129	66027.4	939427	182876	1.96784e+06	356767	78840.5	159563	251338	94972.4	85203.7
Compound1226	1-Tetradecylamine	C14 H31 N	213.245	18.199	192255	325652	229454	625489	653946	490821	414061	517250	232413	386742	1.05044e+06	154325	413603	282529	515004	1.63372e+06	704530	399760	429135	141687	229977
Compound1231	4-Amino-N'-(methoxyacetyl)-1,2,5-oxadiazole-3-carbohydrazonamide	C6 H10 N6 O3	214.081	4.471	51804.7	125277	73382	7250.02	230432	91867.5	65014.8	338783	47974.6	43841.2	63716.7	31029.9	89271.1	77527.5	67217.3	11315.3	33687.9	85077.4	9979.56	60642.8	68474.1
Compound1232	4-(2-Carbamoyl-1-pyrrolidinyl)-4-oxobutanoic acid	C9 H14 N2 O4	214.095	4.88	107008	77158.6	309213	5987.43	243619	759710	40380.5	59111.7	67020.1	101078	170696	157145	107950	214990	100145	33043.3	281226	1.03181e+06	9627.93	250595	70528
Compound1238	Valylproline	C10 H18 N2 O3	214.132	5.528	1.85026e+06	1.95992e+06	1.77678e+06	462092	9.07348e+06	1.14727e+06	528590	1.05365e+06	618182	2.01014e+06	2.80401e+06	771481	805289	2.18967e+06	634136	267436	1.36793e+06	793623	650180	2.90368e+06	3.46897e+06
Compound1239	3-Cyclohexyl-1,1-diethylthiourea	C11 H22 N2 S	214.15	19.754	2.35817e+06	3.64005e+06	606385	1.5631e+07	2.28456e+07	1.87014e+07	660054	914257	976421	636067	501026	27140.8	2.15699e+07	1.30848e+06	6.30227e+06	2.40976e+06	5.96975e+06	2.06518e+06	5.55118e+06	2.27377e+07	5.57137e+06
Compound1243	N-Acetoacetylleucine	C10 H17 N O4	215.116	4.451	2.15576e+06	640361	1.15782e+06	18137.9	2.1726e+06	1.32862e+06	373255	1.15556e+06	453277	1.3392e+06	1.56578e+06	444392	719275	2.8171e+06	757038	40372.3	1.03872e+06	2.05168e+06	29229.8	1.21877e+06	1.9165e+06
Compound1244	N,N-Diethyl-4-methyl-1-piperazinecarboxamide 4-oxide	C10 H21 N3 O2	215.163	4.508	66915.7	165695	45330.3	324472	302324	82281.9	881227	133458	170632	72688.3	259841	38846.9	61848.6	196921	173038	2.29221e+06	43514.4	326505	89950.1	71675	57858.9
Compound1246	907502	C12 H25 N O2	215.188	16.283	676933	114942	52410	42830.4	143474	104498	339778	176022	91639.2	145433	171523	43606	308804	156915	425190	82274.8	67600.9	88361.6	120052	110562	31671.3
Compound1259	Trimethyl (1Z)-1-propene-1,2,3-tricarboxylate	C7 H11 F3 O4; C9 H12 O6	216.063	4.308	6.91167e+06	3.22653e+06	977872	23793	1.10032e+06	2.16469e+06	4.80787e+06	7.2877e+06	3.8794e+06	1.50537e+06	1.41854e+06	1.30422e+06	1.07212e+06	3.03419e+06	3.19238e+06	46453.8	254495	3.09898e+06	27015.5	2.16904e+06	1.42949e+06
Compound1264	Diethylol dimethyl hydantoin	C9 H16 N2 O4	216.111	5.286	297180	354536	432896	24360.3	1.33683e+06	151464	34629.9	79209.8	47224.7	429638	683156	151300	347142	373406	118593	35573.4	43938	104415	97110.7	414688	751561
Compound1266	ACETYL ARGININE	C8 H16 N4 O3	216.122	4.407	424512	602773	536169	9798.4	1.74187e+06	1.4254e+06	244440	367416	152039	553419	822517	185127	326236	647991	642654	30433.7	569630	531426	20917.7	682994	666651
Compound1268	N-Butyl-4-methylglutamine	C10 H20 N2 O3	216.147	10.681	1.98201e+06	639864	821947	299377	154372	898359	345260	1.17374e+06	303290	599302	851565	149201	59118.8	1.25576e+06	479349	40981.1	35543.6	123442	2.46706e+06	466682	357459
Compound1271	Valylvaline	C10 H20 N2 O3	216.147	5.398	2.69978e+06	1.04259e+06	890199	107136	5.72853e+06	1.19484e+06	54627.1	159407	42561.1	812733	141090	25256.2	230329	3.35117e+06	519241	50432.3	361755	623001	848809	1.6886e+06	509243
Compound1276	Dimethyl N-acetylglutamate	C9 H15 N O5	217.095	12.055	308720	67397	47068	17047.9	424927	494882	27173.3	51718.5	51736.5	38446.9	86053.2	25671.7	21376.6	103203	53664.5	36041.7	13915.3	39982.4	25365.9	30751.2	47339.8
Compound1277	Diethyl acetamidomalonate	C9 H15 N O5	217.095	4.502	1.39566e+06	327688	1.48246e+06	14314.3	1.65953e+06	1.05297e+06	217177	1.16267e+06	319958	1.46719e+06	1.30071e+06	281468	543012	1.29732e+06	558711	67687.1	1.56373e+06	1.01852e+06	34271	1.34489e+06	1.18291e+06
Compound1278	Boc-Val-OH	C10 H19 N O4	217.131	4.415	711952	413130	600887	16397.5	979191	1.34684e+06	483872	941665	551554	1.02762e+06	1.35898e+06	315522	464373	1.00632e+06	303525	44727.7	603040	1.18918e+06	25199.4	937544	753877
Compound1291	4-(1,3-Benzothiazol-2-yl)-1,2,5-oxadiazol-3-amine	C9 H6 N4 O S	218.026	23.888	1.03677e+06	531188	1.44817e+06	4.75284e+06	4.71246e+06	3.00486e+06	1.27777e+06	946155	804604	1.08686e+06	1.19611e+06	1.02098e+06	2.56985e+06	2.06192e+06	2.59079e+06	3.86818e+07	8.79249e+06	3.15231e+06	4.61728e+06	894001	1.66212e+06
Compound1295	2-(3,5-dimethyl-1H-pyrazol-4-yl)-3-nitropyridine	C10 H10 N4 O2	218.075	4.15	36063.8	35602.7	12296.3	87282.1	123613	37633.4	27820	110876	16905.9	27018.1	17813.6	20218.9	28637.3	72566	65549.4	40537.8	22296.2	81292.4	154209	57785.9	200504
Compound1296	Seryl-4-hydroxyproline	C8 H14 N2 O5; C14 H12 F2; C9 H18 N2 S2	218.09	4.563	1.37864e+06	504902	706042	15257.2	1.87677e+06	2.08631e+06	269080	904613	262137	966835	626307	144091	546263	907584	860807	46499.9	537745	1.53648e+06	28588.9	1.03323e+06	1.06171e+06
Compound1298	Ser-Leu	C9 H18 N2 O4	218.126	10.846	363859	414981	338823	153667	941970	1.15194e+06	293787	825032	369491	55358.8	51127.6	8911.11	50598.4	869324	22705.1	92626.8	91041.4	481240	716557	721774	1.02099e+06
Compound1309	N,N,2,5-Tetramethyl-3-thiophenesulfonamide	C8 H13 N O2 S2	219.038	15.879	2.23481e+06	2.50987e+06	603937	874787	1.15001e+06	554868	831136	1.45355e+06	1.16291e+06	1.96848e+06	2.02093e+06	1.02571e+06	4.95697e+06	1.10322e+06	4.41106e+06	1.34494e+06	718702	378881	1.33367e+06	2.06468e+06	1.13622e+06
Compound1312	D-PANTOTHENIC ACID	C9 H17 N O5	219.11	4.343	895030	868574	488679	14994.8	146285	552156	86246.4	469176	96017	621589	730011	114256	245495	381301	628112	30188.1	56308.9	39993.7	18918.8	495196	223771
Compound1317	(3Z)-3-(Dimethylamino)-3-imino-N-(4-methylphenyl)propanamide	C12 H17 N3 O	219.137	16.163	1.26486e+06	1.68406e+06	1.02472e+06	173364	194865	649248	1.0613e+06	1.03997e+06	637289	1.42337e+06	1.77415e+06	231210	3.68621e+06	864203	5.43649e+06	1.18466e+06	813520	230452	725303	1.46142e+06	601452
Compound1318	N,N-Dibutyl-3-chloropropanamide	C11 H22 Cl N O	219.139	5.289	33260	24797.4	22687.2	9508.49	81607.5	98373.7	7694.42	14794	8110.25	17254.9	24290.3	9733.38	32718.1	29900.4	31990.2	16906.9	23419.5	373127	12323.3	56521.4	34954.2
Compound1329	5,8-dihydroxy-10-methyl-5,8,9,10-tetrahydro-2H-oxecin-2-one	C10 H14 O4	220.067	17.279	2.5569e+07	2.46848e+07	1.35446e+07	6.70575e+06	2.07126e+06	735790	1.26811e+07	1.88964e+07	8.42211e+06	1.46867e+07	1.83495e+07	4.90092e+06	2.83176e+07	1.03791e+07	4.70879e+07	2.07968e+07	3.63487e+06	4.57085e+06	1.02814e+07	2.28539e+07	8.7692e+06
Compound1336	N-Acetyl-α-D-glucosamine	C8 H15 N O6	221.09	4.599	6.11877e+06	1.48436e+06	3.52283e+06	23979.4	8.41891e+06	690537	352857	486468	428032	3.67749e+06	3.45114e+06	1.39961e+06	6.44344e+06	4.49889e+06	3.26914e+06	127659	1.10935e+06	2.52454e+06	57411.9	1.64298e+06	4.13728e+06
Compound1337	N-Acetyl-b-D-glucosamine	C8 H15 N O6; C14 H10 F N O2	221.09	3.984	3.57025e+07	2.32012e+07	2.95518e+07	3.56717e+06	3.54225e+07	3.75214e+07	5.20288e+06	3.13825e+07	8.13708e+06	2.68773e+07	4.28745e+07	1.33225e+07	3.21783e+07	3.48092e+07	5.70376e+07	3.28231e+06	1.26707e+07	2.82612e+07	6.2333e+06	3.68254e+07	2.48206e+07
Compound1349	4-Acetyl 1-(2-furoyl)piperazine	C11 H14 N2 O3	222.1	11.614	96782.8	181477	126576	197607	727055	617319	94080.6	135425	86213.7	25434.9	159174	51467	11697.6	230341	90579.4	152106	140624	279824	481942	385253	447278
Compound1350	Gly-Phe	C11 H14 N2 O3	222.1	11.818	502337	1.74046e+06	1.03805e+06	959922	3.93372e+06	2.89506e+06	413184	896108	795970	842319	1.80894e+06	292485	390241	1.37306e+06	949437	845868	714087	1.82921e+06	3.12861e+06	2.50433e+06	2.13069e+06
Compound1353	Isophorone diisocyanate	C12 H18 N2 O2	222.137	5.67	85785.8	146115	82067.3	16074.6	186260	106677	97145.8	511328	107418	135314	317831	60187.2	172048	67807	60189.2	80296.5	36587.1	204847	35130.7	196785	608011
Compound1355	Neostigmine	C12 H18 N2 O2	222.137	5.293	462938	523641	468202	78285.5	3.24124e+06	1.30447e+06	49721.8	146603	87233.7	112305	780800	103320	697550	829977	264106	463623	368120	1.35955e+06	315828	1.87935e+06	467659
Compound1356	Tetraglyme	C10 H22 O5	222.146	12.967	1.82713e+07	3.64146e+07	2.4705e+07	1.49736e+07	2.91496e+07	1.45994e+07	1.94147e+07	4.14786e+07	2.95797e+07	1.46538e+07	4.53535e+07	2.63089e+07	5.42191e+07	4.40518e+07	1.38529e+08	3.12982e+06	4.10119e+07	9.9209e+06	1.18199e+07	3.40531e+07	1.76355e+07
Compound1357	BHQ	C14 H22 O2	222.162	13.135	828314	730978	577193	52972.3	1.16524e+06	529099	54878.6	810244	414425	935904	1.23818e+06	313910	131399	831143	183842	1.36482e+06	773621	1.65954e+06	100874	816555	236447
Compound1358	2-Methoxy-3-octylpyrazine	C13 H22 N2 O	222.173	13.666	751077	1.24906e+06	623722	53412.4	649096	507166	647774	1.0734e+06	294872	1.03451e+06	1.18148e+06	308783	968035	748597	2.47759e+06	521752	1.22861e+06	331239	107605	1.68499e+06	628708
Compound1362	3-amino-5-(thien-2-yl)thiophene-2-carboxamide	C10 H9 N O S2	223.012	19.131	331556	309575	210826	1.05304e+06	1.64049e+06	611707	1.15443e+06	451262	145582	50861.5	243691	45904	453177	272540	542207	2.52438e+06	3.22777e+06	875757	382936	330771	158774
Compound1363	ETHYL 4-NITROPHENYLGLYOXYLATE	C10 H9 N O5	223.047	10.886	40239.2	222638	508265	148801	406985	224704	518520	314066	787960	695115	2.18181e+06	670853	81449.6	238746	247343	1.19767e+06	622606	1.80116e+06	79483.2	173624	767886
Compound1367	DL-Cerulenin	C12 H17 N O3	223.12	4.793	214649	323758	224984	206193	691511	685631	263459	256609	218002	225455	333736	240335	173913	200175	93764.3	143381	553138	689462	30147.8	235492	936176
Compound1368	N-(1-Methyl-3,6-diazatricyclo[4.3.1.1~3,8~]undec-9-yl)acetamide	C12 H21 N3 O	223.168	3.636	53144.3	156016	58419.7	8225.65	433015	100215	38029.7	62434.8	59431.2	67979.5	65111.5	31966.7	46144.3	115989	47555.7	10977.2	94534	86010.9	8285.27	30349.5	65766.5
Compound1369	3,5-Dipentyl-1H-pyrazol-4-amine	C13 H25 N3	223.205	15.416	238540	493874	156070	3.92521e+06	1.17592e+07	6.19944e+06	267961	227785	286143	34202.3	34162.8	15340.8	39525.2	122757	224444	1.67959e+06	1.50948e+06	1.69801e+06	51158.9	60318.8	24533.7
Compound1374	N-(1-Methyl-4-piperidinyl)-2-thiophenecarboxamide	C11 H16 N2 O S	224.099	18.464	186987	336680	55158.8	148868	154865	142107	65888.2	82980.8	94628.5	61465	172183	16171	130771	110767	1.03688e+06	65120	43179	33030.4	134141	419694	116785
Compound1375	Pogostone	C12 H16 O4	224.105	13.574	1.10145e+06	701178	740714	271111	3.50627e+06	1.09709e+06	582851	2.39596e+06	507382	1.21776e+06	1.34146e+06	406297	544465	862277	238493	699207	665056	700993	302329	1.21841e+06	562685
Compound1378	3-(1H-imidazol-4-yl)-2-(isopropylsulfonyl)acrylonitrile	C9 H11 N3 O2 S	225.061	4.063	660640	1.7613e+06	314895	23965.4	1.37395e+06	874629	242213	2.02721e+06	247869	549247	1.05381e+06	349384	875136	827272	2.09795e+06	7536.17	35566.8	827168	43586.4	2.01403e+06	1.25631e+06
Compound1380	NP-020156	C9 H17 N O4	225.1	5.501	776218	1.12261e+06	1.02948e+06	64838.7	2.39374e+06	399023	320817	782518	192484	1.10523e+06	1.07293e+06	268197	862698	1.68049e+06	422176	166570	240918	1.51745e+06	58126.9	414709	1.84658e+06
Compound1381	N-(2,5-Dimethoxyphenyl)-2-methoxyacetamide	C11 H15 N O4	225.1	5.714	141687	276872	195682	35531.1	481562	390106	353271	689281	663668	1.17528e+06	939811	463656	122866	452725	131557	67982.7	68664.3	460013	58658.9	362258	1.74461e+06
Compound1386	Ethyl 3-aminodecahydro-2-naphthalenecarboxylate	C13 H23 N O2	225.173	16.836	3.34633e+06	3.85721e+06	1.6368e+06	1.06358e+06	2.04279e+06	282476	2.80938e+06	2.53892e+06	1.00955e+06	1.54973e+06	2.42392e+06	966855	4.05866e+06	1.42174e+06	5.03065e+06	4.33504e+06	627022	149093	1.44949e+06	1.30934e+06	1.34328e+06
Compound1396	porphobilinogen	C10 H14 N2 O4	226.095	4.411	902121	620633	1.29236e+06	36114.3	3.46944e+06	2.61634e+06	387965	823741	447872	1.19488e+06	2.07496e+06	548371	691835	1.43554e+06	373147	126208	1.69877e+06	1.89801e+06	60234.2	1.56463e+06	2.80173e+06
Compound1397	Methyl (3-oxodecahydro-2-quinoxalinyl)acetate	C11 H18 N2 O3	226.132	4.529	739403	620379	1.01303e+06	57373.7	633318	449845	404907	472118	608170	864576	1.45778e+06	432669	657462	1.2322e+06	736835	269049	1.10044e+06	1.50512e+06	87339.7	760951	1.57598e+06
Compound1398	pentobarbital	C11 H18 N2 O3	226.132	5.481	423552	629312	429407	119874	649230	341476	178628	394692	280837	556470	537893	236324	474962	546088	399486	93434.4	121573	536500	69307.8	288063	475748
Compound1399	nylon cyclic dimer	C12 H22 N2 O2	226.168	5.388	143908	139257	62282.2	11112.1	248491	270891	70870.2	162736	58286.6	123069	145065	41235.2	210412	191387	560581	45936.5	229699	91040.5	10173.4	424684	74131.6
Compound1400	2,4,7,9-Tetramethyl-5-decyne-4,7-diol	C14 H26 O2	226.193	35.344	10723.1	7005.94	6723.85	146508	26346.4	6899.93	4260.72	8689.12	4926.18	9398.76	4406.27	4585.76	28781.6	3750.17	14456.1	69811.3	94731.7	10132.1	91646.2	48637.7	12582.4
Compound1403	2'-Deoxycytidine	C9 H13 N3 O4	227.09	4.394	387427	238676	479618	9158.74	520413	291492	168033	438208	97089.7	613514	445545	95909.4	417948	400221	215657	8596.16	306273	620924	12421.8	616575	490107
Compound1405	N-(Cyanomethyl)-N~2~-{[(2-methyl-2-propanyl)oxy]carbonyl}alaninamide	C10 H17 N3 O3	227.127	4.62	969936	454582	991653	15867.2	2.45039e+06	2.60596e+06	342013	710382	296048	736134	794803	248865	240724	1.39705e+06	351549	45464.2	779387	1.43981e+06	28464.5	1.55784e+06	2.18975e+06
Compound1406	6-Amino-5-(2,2-diethoxyethyl)pyrimidin-4-ol	C10 H17 N3 O3	227.127	4.842	68191.5	81869.8	74043.2	6729.62	336329	964912	50242.5	55521.2	55058.4	74513.5	142875	33794.8	31288.6	117834	37034.4	34880.2	140655	476861	16131	102616	216743
Compound1407	Cyprodenate	C13 H25 N O2	227.188	18.291	1.24989e+06	5.78447e+06	321812	2.66845e+06	7.74802e+06	5.74554e+06	1.14703e+07	5.48754e+06	2.40189e+06	2.94807e+06	5.14616e+06	1.7003e+06	1.67374e+07	3.38844e+06	1.80714e+07	7.46568e+06	6.87312e+06	4.86583e+06	2.11508e+06	631456	853372
Compound1414	2-O-(Methylsulfonyl)pentose	C8 H15 Cl2 O P; C7 H15 F O P2 S; C6 H12 O7 S	228.03	3.832	943560	1.96988e+06	2.02699e+06	7.89471e+06	5.51969e+06	2.66893e+06	1.12448e+06	2.73056e+06	1.13694e+06	2.50655e+06	7.50081e+06	1.01834e+06	671299	2.66717e+06	709115	958825	771927	2.39123e+06	6.72471e+06	1.85792e+06	1.3015e+06
Compound1416	Ethyl nitro(1H-1,2,4-triazol-5-ylhydrazono)acetate	C6 H8 N6 O4	228.061	4.452	82463.2	320801	80684.8	6990.54	119927	98375	194478	609014	171985	220757	203976	134529	173026	175681	148745	9310.71	55968.1	83231.4	5767.95	395660	182087
Compound1418	Pro-Hyp	C10 H16 N2 O4	228.111	5.447	1.91864e+06	3.27069e+06	2.20352e+06	85135.8	7.07714e+06	4.38705e+06	495681	935030	364624	1.86255e+06	2.72576e+06	426610	1.17536e+06	3.58676e+06	2.07399e+06	482003	609712	4.85926e+06	253224	5.64098e+06	1.74867e+06
Compound1420	MFCD00452609	C11 H20 N2 O S	228.129	17.154	65935.1	219579	174534	326008	152540	334916	41689.1	62734.4	43350.9	66977	81849.2	408260	2.88623e+06	223427	1.46332e+06	77744.1	249915	102007	391936	172738	115579
Compound1422	Leucylproline	C11 H20 N2 O3	228.147	10.932	4.53399e+06	7.78055e+06	5.74004e+06	679364	1.58785e+07	9.92296e+06	2.14669e+06	3.77287e+06	3.6414e+06	5.95851e+06	8.3438e+06	2.69815e+06	3.2173e+06	5.18821e+06	2.22009e+06	417738	2.75255e+06	721637	9.08383e+06	1.10276e+07	5.43186e+06
Compound1428	2-(3-Chloro-2-fluorophenyl)-2,3-dihydroisothiazol-3-one	C9 H5 Cl F N O S	228.973	3.824	58984.6	151645	19306.6	42944	367166	177571	18785.6	174556	17678.7	18598.7	25656.5	11232.4	47528.6	26334.2	2.02763e+06	97801.6	16628	33677.4	101414	666114	57231.1
Compound1429	2-Methoxyphenothiazine	C13 H11 N O S	229.056	19.329	85904.2	67531.6	103994	33215.6	301067	183815	59320.3	112438	97056.2	47030.3	266309	35502.5	130609	249183	115261	945469	1.73453e+06	1.9029e+06	147639	298849	186587
Compound1430	Indan, 1-(2-methylpropenyl)-2-thiocyanato-	C14 H15 N S; C7 H16 F N O6	229.095	4.504	447415	230357	863283	12335.6	1.18409e+06	481528	282966	535144	193153	483298	664778	237139	431449	1.26356e+06	229746	43614	334088	711683	15993.6	1.16732e+06	1.15646e+06
Compound1431	asn-pro	C9 H15 N3 O4	229.106	4.415	524797	499940	620793	26014.4	2.43152e+06	1.23783e+06	288629	608176	234557	665759	897621	410252	356073	798445	333692	25258.1	924882	981035	35881.5	909461	1.74049e+06
Compound1433	1-(4-Methylphenyl)-5-(2-dimethylaminoethenyl)-1H-tetrazole	C12 H15 N5	229.133	17.471	4.5336e+06	1.39702e+07	2.78574e+06	6.37082e+06	625755	1.662e+06	3.28342e+06	6.87046e+06	7.85413e+06	7.4561e+06	7.18154e+06	4.72253e+06	3.81924e+07	3.26707e+06	1.66756e+07	334155	668567	106565	5.8697e+06	1.10979e+07	2.76514e+06
Compound1438	N-{3-[(4-Acetamidobutyl)amino]propyl}acetamide	C11 H23 N3 O2	229.179	5.358	2.1487e+06	5.30473e+06	3.14077e+06	657475	662249	168804	98084.1	78266.3	67884.7	1.33356e+06	3.02252e+06	961199	6.12246e+06	1.20474e+06	943460	241599	47204.1	61706.1	164551	216918	396668
Compound1447	Nitrilotripropionamide	C9 H18 N4 O3; C10 H18 N2 O4; C9 H18 N4 O3	230.138	4.6	332138	209497	384597	9796.9	631293	623641	112526	314011	140984	368533	532746	201358	262556	486327	152805	43785.9	409858	830046	13405.6	520016	491358
Compound1449	Dodecanedioic acid	C12 H22 O4	230.151	17.299	4.12373e+06	2.17844e+06	4.17374e+06	945937	8.05598e+06	2.28802e+06	1.97282e+06	1.52723e+06	3.27913e+06	1.93627e+06	5.12272e+06	736535	207862	194298	389376	5.61736e+06	3.25119e+06	4.0769e+06	1.30364e+06	1.59165e+06	2.65214e+06
Compound1451	Val-Leu	C11 H22 N2 O3	230.163	11.316	4.93676e+06	6.5596e+06	3.22324e+06	1.81001e+06	1.20848e+07	1.42864e+07	1.85416e+06	7.7975e+06	1.81286e+06	3.42444e+06	4.00852e+06	924400	882944	4.85641e+06	3.12049e+06	118441	731891	2.47415e+06	1.47723e+06	5.70692e+06	3.33032e+06
Compound1452	Leu-Val	C11 H22 N2 O3	230.163	11.87	1.93654e+07	9.54818e+06	6.82318e+06	5.29388e+06	1.93515e+07	1.85629e+07	5.0784e+06	1.27387e+07	5.89213e+06	8.20838e+06	8.58348e+06	2.54524e+06	1.30354e+06	2.71069e+07	5.75589e+06	3.1968e+06	2.29238e+06	5.99983e+06	3.12539e+07	1.31301e+07	1.0634e+07
Compound1455	1-Methyl-3-[(4Z)-3,5,5-trimethyl-2-thioxo-1,3-thiazolidin-4-ylidene]urea	C8 H13 N3 O S2	231.05	5.25	72200.2	155473	57719	484158	479705	117076	14760.8	62835.1	114293	20085.9	68728.2	13567.6	170673	77724	194235	379420	66736.5	40821.5	334659	296587	75513.2
Compound1457	N-BOC-CIS-4-HYDROXY-D-PROLINE	C10 H17 N O5	231.11	4.798	973379	265701	648747	10507.3	1.26373e+06	495672	186904	455121	91738.4	516793	603766	124073	136207	377638	113081	162206	343662	327338	36958	1.13809e+06	531833
Compound1460	Alanylalanylalanine	C9 H17 N3 O4	231.122	4.369	277535	112036	222402	25097	821569	838007	65445.3	171387	61990.4	209379	162710	71673.7	287872	446394	222971	25947.4	276486	606518	23132.6	207865	185457
Compound1464	N-(tert-Butoxycarbonyl)-L-leucine	C11 H21 N O4	231.147	11.513	82845.4	235424	145961	468784	59867.7	223684	335420	972243	992603	764548	1.91807e+06	298738	40693.2	188797	86636.9	1.62677e+06	160130	381031	959273	6.80333e+06	2.1677e+06
Compound1469	Aceanthrenequinone	C16 H8 O2	232.056	3.786	7.56245e+06	721316	299033	21219.3	1.76279e+06	1.23914e+06	336800	1.59025e+06	372813	900277	879552	272570	276738	2.22569e+06	2.23835e+06	30767.9	714867	143344	108629	486271	1.63034e+06
Compound1470	Diphenyl(phosphinomethyl)phosphine	C13 H14 P2	232.058	4.889	83844.3	121264	106336	36653.2	599578	188894	46672.9	64069.5	29324.5	141784	173677	11972	119697	115793	136550	43924.4	42891.9	273331	38315.9	78997.6	85073.9
Compound1472	6-phenyl-1,2,3,4-tetrahydro-2,5-benzodiazocin-1-one	C16 H14 N2 O	232.103	16.95	9.89435e+06	1.09546e+07	3.78662e+06	3.71585e+06	622245	995954	7.67325e+06	7.46614e+06	3.23951e+06	5.47094e+06	9.61295e+06	2.26409e+06	1.70104e+07	3.49581e+06	2.47857e+07	1.85202e+07	1.04418e+07	2.20499e+06	3.35674e+06	8.41793e+06	1.9011e+06
Compound1473	N-acetyl-LL-2,6-diaminopimelic acid	C11 H21 O P S; C9 H16 N2 O5; C5 H12 F4 N6	232.106	4.461	734873	446605	517350	12669	1.7808e+06	1.6462e+06	166444	586787	384914	477861	2.04052e+06	243149	275605	625093	758679	21103.5	586920	1.14601e+06	15479.5	758340	964278
Compound1474	2-(2,5-Dimethoxyphenyl)cyclohex-2-enone	C14 H16 O3	232.11	17.779	785371	1.00886e+06	981020	134533	1.56747e+06	378784	643453	1.60662e+06	957368	589625	1.22981e+06	809523	667117	985640	2.41937e+06	2.32975e+06	2.20693e+06	171369	1.164e+06	1.25178e+06	470835
Compound1475	2-Cyclohexenone, 3-methoxy-5-[4-methoxyphenyl]-	C14 H16 O3	232.11	17.992	64490.1	290827	48752	530997	1.69092e+06	1.03754e+06	141352	435266	150722	592234	1.23011e+06	767986	667117	311595	280641	2.10096e+06	2.20693e+06	1.93683e+06	45106.5	339828	184423
Compound1478	mebutamate	C10 H20 N2 O4	232.142	11.742	160472	175403	230034	578117	3.10056e+06	2.04502e+06	236417	772792	270934	258797	254196	85969.1	26916.1	390517	229908	83699.8	159977	730294	2.96277e+06	2.83396e+06	433104
Compound1479	Threonylleucine	C10 H20 N2 O4	232.142	5.406	3.33074e+06	2.38569e+06	2.35374e+06	165710	5.02238e+06	2.17149e+06	338933	857382	264560	1.80654e+06	3.22968e+06	556074	1.09664e+06	3.45558e+06	1.26902e+06	302942	1.22194e+06	1.42106e+06	821312	3.88163e+06	836783
Compound1483	p-Octylacetophenone	C16 H24 O	232.182	22.576	79783.4	746854	432323	1.76855e+06	2.23357e+06	927942	115353	299955	511933	337890	906745	657726	932492	1.1201e+06	1.72985e+06	1.18676e+06	2.25896e+06	804862	247267	1.52381e+06	561726
Compound1485	Ethyl dibutyldithiocarbamate	C11 H23 N S2	233.126	4.398	353863	227314	362659	8735.81	860976	710205	158898	524750	170859	490374	478384	116789	443487	637176	230824	25826.9	543443	1.31341e+06	12863.7	847600	575354
Compound1486	Tris(trimethylsilyl)amine	C9 H27 N Si3	233.146	11.242	463153	693235	586511	184321	1.28434e+06	1.30496e+06	223367	1.11998e+06	280337	535262	712658	139475	47613.7	1.20377e+06	434860	141076	43868.3	338152	909536	1.06651e+06	818793
Compound1491	(1-Methoxy-1H-tetrazol-5-yl)methyl benzoate	C10 H10 N4 O3	234.074	4.312	1.86628e+06	343509	465181	43481.3	1.24249e+06	1.20995e+06	139456	611445	185688	779587	670570	308949	298473	828576	278613	84893.7	387797	1.06531e+06	49370.5	943540	631621
Compound1492	Methyl 1-(2-hydroxyethyl)-2-methyl-1H-benzimidazole-5-carboxylate	C12 H14 N2 O3	234.1	13.879	1.78363e+06	1.83577e+06	1.90917e+06	145010	1.30197e+06	1.1187e+06	1.08874e+06	1.1856e+06	1.0883e+06	1.76629e+06	2.01435e+06	871782	488744	2.46138e+06	328394	230193	454502	794184	386733	1.4768e+06	1.34039e+06
Compound1494	Ageratriol	C15 H24 O3	234.162	13.117	1.64716e+06	1.00104e+06	1.34942e+06	139273	1.06715e+06	934849	70836.5	1.97615e+06	1.04732e+06	931265	3.17554e+06	698263	281214	983883	122230	2.1042e+06	1.27395e+06	1.94484e+06	128831	1.51039e+06	586860
Compound1498	9-[(methylthio)nonyl]thiohydroximate	C10 H21 N O S2	235.105	5.637	83972	85191.1	101002	11512.6	208443	120017	246277	645775	329199	231059	303639	126156	68792.9	96668.8	174374	16650.9	39326.4	78261.5	14645.4	122390	59090.8
Compound1500	3-Hydroxy-4,5,6-trimethoxytetrahydro-2H-pyran-2-carboxamide	C9 H17 N O6; C10 H21 N O S2	235.107	4.468	1.38081e+06	2.56554e+06	2.0747e+06	20988.3	3.65095e+06	2.01089e+06	3.60919e+06	8.71887e+06	4.94665e+06	1.91795e+06	2.09242e+06	1.38617e+06	2.16262e+06	1.80856e+06	5.4595e+06	51416.2	766771	1.72556e+06	25145.7	1.70119e+06	1.97908e+06
Compound1501	4-(3-Methoxyphenyl)-1-piperazinecarboxamide	C12 H17 N3 O2	235.132	15.641	23018	39546.7	32093.2	5.85898e+06	69243.9	33621.8	17788.1	36774.1	25953.4	26013.2	38584.6	18499.7	59954.2	46135	78568.7	1.21713e+07	88816.8	39757.7	2.49386e+06	107959	28200.5
Compound1513	N-(2,6-Dimethylphenyl)-N'-(2-hydroxyethyl)ethanediamide	C12 H16 N2 O3	236.116	11.109	371059	624410	502560	12817.9	1.86549e+06	1.78783e+06	266610	776768	163437	537789	688571	165986	174322	635861	459099	178522	233488	913048	260935	1.17866e+06	975303
Compound1514	beta-Ala-Phe	C6 H17 N6 O2 P; C12 H16 N2 O3	236.116	11.851	903271	998203	815944	365305	3.27266e+06	2.89187e+06	614964	1.42963e+06	1.21773e+06	1.30498e+06	1.47754e+06	359530	125263	1.54937e+06	940638	346114	476903	1.55012e+06	2.49033e+06	2.1026e+06	1.48633e+06
Compound1515	Ethyl 3-(5-oxo-4,5,6,7-tetrahydro-1H-pyrrolo[2,3-c]pyridin-3-yl)propanoate	C12 H16 N2 O3	236.116	5.207	158689	135567	193912	34191	1.32331e+06	502960	77348	197910	67259.5	193830	108418	65272.5	187718	94856.4	101110	63314.3	91266.2	571676	56795.4	1.28589e+06	304946
Compound1516	Procaine	C13 H20 N2 O2	236.152	5.496	675274	1.65417e+06	1.47105e+06	42973.3	3.40329e+06	1.66151e+06	788136	1.1026e+06	669165	2.10863e+06	2.6172e+06	616321	1.37158e+06	1.26398e+06	635121	669923	614910	2.44482e+06	218622	3.23093e+06	1.50313e+06
Compound1517	Levodropropizine	C13 H20 N2 O2	236.152	11.091	198697	646215	438255	305857	1.13489e+06	613053	211501	471659	1.3371e+06	91340.8	1.16482e+06	351337	532121	532593	141376	154736	168274	1.07743e+06	590985	1.27541e+06	771008
Compound1521	Phenobarbital-d5	C12 H7 [2]H5 N2 O3	237.112	18.926	149934	277249	50550.6	257620	523833	256233	345719	239182	211301	181445	93254.6	109598	132804	160650	262041	1.23371e+06	1.58427e+06	155766	535886	100139	38438.8
Compound1527	2-Anilinoisoindoline-1,3-dione	C14 H10 N2 O2	238.074	15.752	1.89837e+06	3.16538e+06	3.55609e+06	163549	818897	5.06391e+06	1.58943e+06	3.76095e+06	7.18299e+06	3.56418e+06	6.06851e+06	3.18975e+06	1.42129e+06	5.07397e+06	8.13955e+06	468996	1.5313e+06	8.35949e+06	609214	4.13151e+06	4.18704e+06
Compound1529	Gly-Tyr	C11 H14 N2 O4	238.095	10.741	71895.6	281225	131322	186571	538631	501600	120538	540224	196713	163626	619789	108714	36050.5	207274	270203	153394	61818	397624	602211	463016	392218
Compound1532	SECONAL	C12 H18 N2 O3	238.132	5.581	157575	452491	522957	6833.18	325732	255916	74019.3	342662	67366.3	263330	951505	64339.7	571890	682843	260008	29298.2	74058.8	440316	20829.3	224330	358122
Compound1533	PEG n5N-(3-Aminopropyl)-3-(3,4-dihydroxyphenyl)propanamide	C10 H22 O6; C12 H18 N2 O3	238.141	5.376	616150	652981	296616	718810	1.6717e+06	511114	127683	258482	98205.3	294852	732430	45159.3	456103	682843	441357	768633	213528	873383	491012	1.76154e+06	397843
Compound1545	Benzyl Diethyldithiocarbamate	C12 H17 N S2	239.079	4.441	312727	396345	677653	6915.31	2.34509e+06	624199	139515	903880	228939	647324	543540	219438	352528	558793	247444	37659.4	527905	293631	8278.58	1.0757e+06	629740
Compound1553	3,3',5,5'-Tetramethylbenzidine	C16 H20 N2	240.166	20.394	2.43871e+06	379310	864787	1.09463e+07	4.43538e+06	4.0888e+07	328086	767963	3.33918e+06	1.78885e+06	550015	6.18753e+06	3.98334e+07	996993	1.08677e+07	940073	1.05195e+07	725437	8.12738e+06	1.77519e+07	3.85796e+06
Compound1555	6,6-dimethyl-4-piperidino-5,6-dihydro-2H-thiine-2-thione	C12 H19 N S2	241.092	11.091	1.64201e+06	1.32516e+06	567518	72476.2	919638	1.4344e+06	481779	566529	508253	899903	1.0151e+06	285373	710386	823665	1.82353e+06	326267	208045	189036	418193	895364	211077
Compound1559	(2Z)-2-[4-(2,2-Dimethyl-5-oxotetrahydro-3-furanyl)-2-butanylidene]hydrazinecarboxamide	C11 H19 N3 O3	241.142	11.19	416390	391686	298886	139374	886881	1.1609e+06	128274	833739	236847	381506	381444	88404.9	37781.4	628016	363982	156749	53907.5	305012	606971	806900	589544
Compound1562	N-Pentyldecanamide	C15 H31 N O	241.24	25.485	407110	56078.8	84791.4	897489	176156	50737.8	45621.1	104885	104515	65248.7	80778.2	46803.4	106863	66917.4	364380	1.26291e+06	117421	85040.2	1.3445e+06	231180	148664
Compound1567	3-amino-2-phenyl-2H-pyrazolo[4,3-c]pyridine-4,6-diol	C12 H10 N4 O2	242.08	14.732	2.02301e+06	3.40569e+06	2.21644e+06	210909	4.63761e+06	649887	908620	1.98141e+06	111286	2.2911e+06	5.01767e+06	1.34538e+06	104029	664184	140535	2.92622e+06	1.8386e+06	2.61261e+06	1.25844e+06	2.82812e+06	422486
Compound1569	Thymidine	C10 H14 N2 O5	242.09	10.822	720501	336417	466023	150078	1.23231e+06	793752	335325	349674	512684	282561	702254	170397	612914	647045	253511	197313	209076	277938	325852	1.05566e+06	533300
Compound1570	(R)-Equol	C15 H14 O3	242.094	16.895	1.56091e+06	1.7356e+06	2.19874e+06	112412	595684	248622	1.53873e+06	1.98648e+06	1.3258e+06	1.42937e+06	3.8097e+06	976826	171810	2.29967e+06	177066	564044	281818	193262	1.49729e+06	1.92943e+06	2.53199e+06
Compound1571	Dimethyl 2,2'-(5-oxo-1,3-cyclohexanediyl)diacetate	C12 H18 O5	242.115	13.956	1.15719e+06	1.18295e+06	1.28158e+06	365845	6.74726e+06	2.12307e+06	817675	1.40646e+06	738309	1.35856e+06	1.43883e+06	58313.9	668894	1.56373e+06	301266	2.2239e+06	397466	899904	560173	204602	1.15606e+06
Compound1572	MFCD00014931	C10 H20 F2 O2 S; C12 H18 O5	242.115	13.723	1.68716e+07	1.59809e+07	1.77102e+07	5.18707e+06	2.04316e+07	1.35266e+07	1.17475e+07	1.91585e+07	9.6052e+06	1.80213e+07	1.48131e+07	8.11628e+06	7.13856e+06	1.28375e+07	2.48795e+06	1.28153e+07	9.02948e+06	1.58257e+07	4.25896e+06	1.61793e+07	1.0425e+07
Compound1573	4-({[2-(2-oxo-1-imidazolidinyl)ethyl]imino}methyl)benzonitrile	C13 H14 N4 O	242.12	18.329	3.3322e+06	3.06721e+06	1.06102e+06	1.34097e+06	3.04647e+06	1.21251e+06	2.612e+06	2.96691e+06	1.59203e+06	2.01367e+06	3.2877e+06	652474	4.13301e+06	1.80125e+06	1.12457e+07	324475	361006	100437	1.85847e+06	3.70196e+06	1.17847e+06
Compound1575	3'-HYDROXYPENTOBARBITAL, (1'R,3'S)-(+/-)-	C11 H18 N2 O4	242.127	11.381	930477	1.49722e+06	878500	865623	4.27099e+06	3.54324e+06	761547	2.90648e+06	759762	983234	1.9201e+06	242528	160674	2.47863e+06	1.72796e+06	547171	225213	3.47224e+06	4.64729e+06	2.47396e+06	3.48184e+06
Compound1576	2-Methyl-2-propanyl 2-(methylcarbamoyl)-1-piperidinecarboxylate	C12 H22 N2 O3	242.163	4.819	101441	57403.5	112463	5956.22	245902	1.09632e+06	36371	106096	74699.9	60976.1	110599	47372.3	56861.6	131893	48015.2	23026.1	189670	378950	9850.84	87248.6	217714
Compound1587	2-Fluoro-6-(4-methoxyphenoxy)benzonitrile	C14 H10 F N O2	243.072	4.304	4.06754e+06	2.60973e+06	806207	40151.3	3.0211e+06	2.42745e+06	328494	3.34094e+06	546314	1.41272e+06	1.54677e+06	1.00049e+06	2.20247e+06	4.4779e+06	4.44556e+06	29251.8	239630	2.73736e+06	89899.5	2.13021e+06	2.72478e+06
Compound1591	pro-gln	C10 H17 N3 O4; C5 H18 Cl N7 O2	243.122	4.496	1.07747e+06	439156	891152	18375.1	2.08007e+06	2.72325e+06	219235	542699	364439	825140	903267	378184	292862	939430	336942	49073.8	857714	1.5513e+06	28790.1	1.10358e+06	2.05267e+06
Compound1593	Lys-Pro	C11 H21 N3 O3	243.158	4.095	313621	314016	437338	4080.6	491789	2.0735e+06	82092.4	193462	119756	391210	528386	179011	184806	377579	104027	12270.3	559769	164609	25238.9	340696	665242
Compound1595	N-Undecanoylglycine	C13 H25 N O3	243.183	17.041	4.32582e+06	4.98913e+06	2.04762e+06	1.96432e+06	5.27482e+06	1.42882e+06	3.76714e+06	3.29255e+06	1.38152e+06	1.94851e+06	3.2134e+06	1.35083e+06	5.32217e+06	1.9103e+06	6.25743e+06	5.51718e+06	3.78063e+06	2.56802e+06	1.97747e+06	1.8144e+06	1.62816e+06
Compound1596	N~1~,N~1~,N~4~,N~4~-Tetraethylaspartamide	C12 H25 N3 O2	243.194	4.42	1.48527e+06	752988	429884	20396.2	221849	132600	133387	104664	126024	408857	400558	115178	764708	197917	100284	19725.4	459548	353772	22068.3	229159	13119.1
Compound1599	Dodecylethanol amide	C14 H29 N O2	243.22	20.793	416328	45258.5	45459	532555	834286	1.16935e+06	123934	137371	163998	285250	289931	80209.4	63748.4	319482	1.15173e+06	960471	2.55287e+06	757581	170652	1.83658e+06	469449
Compound1606	N'-{6-[(5-chloro-3-pyridyl)oxy]-3-pyridyl}-N,N-dimethyliminoformamide	C13 H13 Cl N4 O	244.056	4.113	1.25216e+06	831332	799668	9756.65	1.48341e+06	1.09121e+06	739887	3.25765e+06	324700	1.0209e+06	933919	941742	1.5347e+06	1.57182e+06	783591	16112.6	378859	698403	32456	2.57015e+06	1.74171e+06
Compound1609	1-Pentofuranosyl-2,4(1H,3H)-pyrimidinedione	C9 H12 N2 O6	244.069	4.318	7.14409e+06	589993	943141	41690.5	1.91247e+06	803958	462956	868418	2.47087e+06	1.09711e+06	1.55458e+06	1.20812e+06	717497	2.9239e+06	1.95599e+06	81397.3	2.63321e+06	1.55237e+06	51011.5	715044	1.8631e+06
Compound1610	N-(2-Oxo-2,3-dihydro-1H-benzimidazol-5-yl)-1H-1,2,4-triazole-5-carboxamide	C10 H8 N6 O2	244.07	5.219	1.84558e+06	117523	251759	17125.4	192730	87943.8	31180.6	50326.1	69505.8	92758.5	159262	36801.8	229578	924696	1.01938e+06	14002.6	85325.4	58095.3	17419.7	451586	657477
Compound1613	5,6-Dihydrothymidine	C10 H16 N2 O5	244.106	5.146	74724.7	85663.6	99329.3	22296.5	677155	271749	31844.6	46156.5	27767.5	68769.6	139015	29901.9	75743.2	123775	52263.1	22747.1	31624.9	84186.8	45903.6	695864	684915
Compound1615	N,N,N',N',2,2-Hexamethyl-1,3-dioxolane-4,5-dicarboxamide	C11 H20 N2 O4	244.142	4.443	904404	498830	982782	30662.7	1.04766e+06	785438	262076	656760	607615	1.00845e+06	1.02568e+06	408226	528051	963180	266138	36317.4	731994	817035	44462.8	781765	1.17035e+06
Compound1617	MFCD00059633	C14 H28 O3	244.203	22.153	130078	300024	132623	64347.1	811260	188512	39125.9	182331	64187.4	71658.3	161529	247476	131334	134762	149835	1.04587e+06	413604	441957	81031.1	630205	55194.6
Compound1618	N1-Acetylspermine	C12 H28 N4 O	244.226	4.555	56754.8	30258.7	35170.1	21278.7	93238.4	60136.7	26615.7	47481.9	63403.2	33596.3	42559.3	24034.6	63084.6	59553.1	65088.9	588336	44384	56641.2	3653.95	45827.8	59015.2
Compound1622	1964884	C13 H11 N O2 S	245.051	16.59	708266	978699	918577	364749	1.88406e+06	1.21327e+06	344304	1.18555e+06	880340	852889	1.21397e+06	466587	112140	1.31518e+06	114123	776177	245695	373839	1.07317e+06	1.78915e+06	1.55189e+06
Compound1624	5-[2-(2-Ethyl-1,3-dithiolan-2-yl)ethyl]-2-pyrrolidinone	C11 H19 N O S2	245.091	12.843	104668	151849	52039.3	198222	239539	160402	568132	456137	469236	20797.1	289064	441890	112378	39589.2	218704	149243	1.28096e+06	92818.7	155379	107699	66233.4
Compound1626	Triphenylamine	C18 H15 N	245.12	3.817	126963	58640.7	158811	78958.9	102255	341912	19491.5	77234.8	26657.8	124675	153513	74803	20220.2	98164.7	37924.1	602414	48509.2	53602.9	101760	84168.9	36341
Compound1627	4-Isopropoxy-3-(4-morpholinyl)-4-oxobutanoic acid	C7 H17 F2 N3 O4; C11 H19 N O5	245.126	4.455	1.58202e+06	265950	728834	8356.07	812834	531931	138121	389308	305413	800870	619664	291839	210895	689358	306315	13237.9	517636	581654	24179.1	1.38305e+06	463463
Compound1630	asn-leu	C10 H19 N3 O4	245.137	11.163	965201	1.56483e+06	1.24449e+06	680022	3.53475e+06	3.31743e+06	1.10283e+06	2.35388e+06	1.08216e+06	2.03841e+06	2.13583e+06	357916	178863	2.11832e+06	1.51906e+06	573955	308092	1.78885e+06	2.18908e+06	3.43906e+06	2.88104e+06
Compound1631	N-(2-Amino-3-methylbutanoyl)glutamine	C10 H19 N3 O4	245.137	4.409	1.23706e+06	255990	739525	13068.4	1.28025e+06	2.10956e+06	175672	595653	268447	461212	769221	201709	328682	1.29432e+06	271721	10765.3	950670	1.27597e+06	16786.3	915825	1.65982e+06
Compound1632	arg-ala	C9 H19 N5 O3	245.149	3.686	361235	46740.7	93505.4	1293.55	56168	524609	20902.5	67286.7	19460.6	131660	124900	43164.6	5817.24	161148	92000.3	2930.41	45084.4	84830.5	1753.59	32763.9	187430
Compound1633	Lysylvaline	C11 H23 N3 O3	245.174	4.402	1.17697e+06	793932	1.09066e+06	36643.8	3.19271e+06	4.33525e+06	281798	615918	361045	797363	1.09136e+06	278004	318510	1.29687e+06	257670	30143.5	566755	2.19186e+06	38439.3	838771	1.82375e+06
Compound1643	3-[4-(Sulfooxy)phenyl]propanoic acid	C9 H10 O6 S	246.02	10.168	166075	623521	445615	61353.3	1.41797e+06	566208	225042	942814	441378	468763	828125	288047	318780	574912	250507	111030	172623	727067	60632.8	816800	742142
Compound1646	2-(Methylsulfanyl)-4-(trifluoromethyl)pteridine	C8 H5 F3 N4 S	246.02	4.675	36127.9	80529	124709	40389.3	552140	284175	63105	222314	88562.1	181281	331882	89896.3	54727.9	130182	36798.9	66399.1	57265.4	1.25895e+06	41960.9	302573	144483
Compound1650	methyl 4-[2-(aminocarbonyl)carbohydrazonoyl]-1-methyl-1H-pyrrole-2-carboxylate	C9 H12 N4 O3	246.071	4.336	375992	640504	302380	4879.67	853890	297992	382238	1.87105e+06	532263	639733	845322	380954	588785	1.07127e+06	425024	8074.3	52184.6	276041	17495.9	1.26151e+06	855438
Compound1654	asp-leu	C6 H14 F4 N6; C10 H18 N2 O5	246.121	4.487	2.31529e+06	1.20463e+06	1.30568e+06	22783.7	2.91053e+06	3.82083e+06	449848	1.10229e+06	725116	1.15472e+06	2.15208e+06	673284	808805	2.56002e+06	2.19408e+06	59313.6	1.07076e+06	3.23549e+06	62462.1	1.85122e+06	3.83152e+06
Compound1655	N~2~-(tert-Butoxycarbonyl)glutamin	C10 H18 N2 O5; C7 H18 F3 N4 P	246.121	5.359	352903	391120	277834	53320.2	2.62997e+06	788228	51743.7	200748	93264.2	261326	347072	71311	60723.8	197414	368059	48405.2	65520.2	468428	115331	1.13605e+06	782741
Compound1656	2,4-Diacetamido-2,4,6-trideoxy-alpha-D-mannopyranose	C10 H18 N2 O5; C13 H23 Cl S	246.121	4.846	161927	227746	253103	22601.6	3.0126e+06	1.99357e+06	72368.7	145404	131468	206704	457762	109461	85563.7	193109	312666	52208.6	366698	1.14775e+06	52577.5	272818	409405
Compound1658	3-Hydroxydodecanedioic acid	C12 H22 O5	246.147	14.378	738461	1.43849e+06	1.02984e+06	116798	1.74354e+06	992681	147988	184329	1.34252e+06	137648	916153	85828.6	212481	191748	140050	383838	186516	684696	264191	1.18771e+06	1.01796e+06
Compound1659	Dibutyl malate	C12 H22 O5	246.147	14.802	114644	476835	132408	523204	2.63052e+06	1.75396e+06	521362	463608	187458	689485	307923	361197	141784	184660	124329	2.22388e+06	935667	2.15204e+06	123090	163531	777944
Compound1660	Boc-lysine	C11 H22 N2 O4	246.158	3.756	12317.9	39511.9	54708.4	766.218	37885	125169	3566.1	84309.7	25396.6	90545.6	76479.2	33659.4	11027.9	55866.9	224108	1900.74	42769.3	18290.1	1065.15	54069.2	84711.9
Compound1661	Butyryl norfentanyl	C15 H22 N2 O	246.171	18.965	114680	66405.5	382570	633264	173666	344276	506480	329578	360931	64747.3	62647.2	82825.4	486331	70782.1	301116	1.7546e+06	3.00622e+06	66785.5	182098	113155	149496
Compound1668	4-(1,3-Dimethyl-2,6-dioxo-1,2,3,6-tetrahydro-purin-7-yl)-butyronitrile	C11 H13 N5 O2	247.107	11.24	357948	849533	887949	174778	1.23868e+06	646876	239497	811257	674862	1.02694e+06	1.72779e+06	376222	731078	758424	1.13781e+06	584766	415764	683427	390835	1.61241e+06	654960
Compound1669	Parbendazole	C13 H17 N3 O2	247.132	5.489	492115	24164.1	22854.4	5551.22	50951.4	38538.4	8927.93	19870.8	7939.92	48161.8	39447.4	8758.11	24778.9	138100	28209.8	16098.3	16112.8	27008.6	14074.9	33786	35505.9
Compound1671	2,4-Dimethyl-1-pentofuranosyl-2-pyrrolidinol	C11 H21 N O5	247.142	4.406	247524	134622	277226	4484.71	482414	316698	82780.6	372807	131634	370472	550036	143176	276749	239846	166638	20449.2	515499	620432	12312.4	693558	568779
Compound1673	Pethidine	C15 H21 N O2	247.157	12.518	79682.1	276957	155659	35146.9	88437.8	71579.7	137258	217017	89221	174921	304405	52143.9	158935	163411	648131	115958	114472	89467.9	42141.6	304914	79252.7
Compound1681	4,4-Diphenyl-2-cyclohexen-1-one	C18 H16 O	248.12	11.126	654847	413909	207315	82281.7	427341	764440	168324	457160	176606	340001	257968	62757.1	14314.2	785170	182901	61167.4	13934.9	348506	604518	421677	248093
Compound1682	amiloxate	C15 H20 O3	248.141	14.419	1.04473e+06	236361	166475	182746	1.37308e+06	519762	629193	325959	128413	192958	350532	110817	690439	2.29446e+06	244715	1.08938e+06	756200	1.01402e+06	164738	379382	837181
Compound1688	Methyl 2-acetamido-2-deoxy-3-O-methylhexopyranoside	C10 H19 N O6	249.121	4.391	2.26543e+06	479501	1.53917e+06	21098.3	1.38876e+06	962159	227928	1.31259e+06	337555	2.42796e+06	1.7219e+06	431101	470553	1.35756e+06	687231	67708	2.10279e+06	1.37965e+06	74596.9	1.46378e+06	1.12485e+06
Compound1698	2-Amino-7-(3-azido-2-hydroxypropyl)-3,7-dihydro-6H-purin-6-one	C8 H10 N8 O2	250.093	11.243	520507	328970	313765	73427.9	723092	406769	368575	333157	106759	353486	395987	328083	111014	664559	109084	207494	60898.3	123461	95933.5	635978	592401
Compound1700	1-(2-Hydroxyethyl)-3-methyl-1-{2-[(methylcarbamothioyl)amino]ethyl}thiourea	C8 H18 N4 O S2	250.093	10.399	12868.6	134932	69687.1	22452.6	366535	150783	64057.9	204620	64747.9	125729	284474	82592.3	15612.3	40420.2	19769	72105.4	7586.72	529267	17106.8	89195.2	159771
Compound1702	coenzyme Q1	C14 H18 O4	250.12	17.98	214814	369198	225863	752903	2.07378e+06	1.13316e+06	1.13981e+06	2.00193e+06	288614	739534	2.76696e+06	1.41077e+06	939634	1.85499e+06	2.84367e+06	3.50501e+06	3.25318e+06	3.1841e+06	256898	604981	302482
Compound1703	Tröger's base	C17 H18 N2	250.147	18.274	1.05032e+06	963112	329160	428251	148432	39867.4	846647	710559	243586	593130	791078	172530	1.21966e+06	383787	1.7242e+06	2.52965e+06	2.41514e+06	116945	289753	691385	128326
Compound1707	3,5-Diethoxycarbonyl-2,6-dimethylpyridine	C13 H17 N O4	251.116	5.241	370714	216719	247723	40040.7	2.30572e+06	881728	97391.9	223190	91127.9	165688	212332	69532.2	286215	523888	175307	170898	161563	716513	107427	1.67831e+06	282569
Compound1717	2'-Deoxyinosine	C10 H12 N4 O4	252.084	4.315	1.93982e+06	511716	529017	27312.1	1.82273e+06	1.36773e+06	130259	870804	169098	750757	622939	682919	241333	809941	204196	54869.4	548753	763614	31909.7	1.17258e+06	841732
Compound1719	9-(2-Deoxypentofuranosyl)-1,9-dihydro-6H-purin-6-one	C10 H12 N4 O4	252.085	4.868	719287	127983	274131	25334.2	523503	356324	42607.2	67241.1	36022.4	132681	196945	357406	200806	185952	46794.8	30378.9	55123.1	43181.8	26148.7	410773	98016.3
Compound1722	Ala-Tyr	C12 H16 N2 O4	252.111	10.756	185730	342935	322018	61716.2	1.28406e+06	1.14362e+06	200832	1.05078e+06	346331	411037	684531	117035	45790.8	387455	425068	30378.3	156339	1.06138e+06	746930	911499	490496
Compound1723	ser-phe	C12 H16 N2 O4	252.111	11.673	614152	612019	688618	381435	1.62797e+06	2.30198e+06	505898	1.38015e+06	653989	873246	1.39303e+06	197717	155729	1.15618e+06	1.3472e+06	359882	416146	1.61147e+06	1.3378e+06	1.76585e+06	1.2504e+06
Compound1725	3,7-Diacetyl-1,5-dimethyl-3,7-diazabicyclo[3.3.1]nonan-9-one	C13 H20 N2 O3	252.147	5.236	477268	245528	163984	81091.8	1.43401e+06	691626	73849.8	45286.2	70796.8	160572	156574	89391.8	185466	536643	59671.3	112244	101287	360172	123859	863887	176409
Compound1727	Decyl ethylphosphonofluoridate	C12 H26 F O2 P	252.166	17.739	3.66654e+06	2.53881e+06	1.13964e+06	294260	299968	136689	2.64629e+06	2.62888e+06	361453	2.13659e+06	2.07696e+06	670790	5.63615e+06	972183	2.46497e+06	2.35714e+06	1.07814e+06	114050	2.06207e+06	1.07163e+06	449272
Compound1728	5,9,12-Trimethyl-11,14-dioxatetracyclo[6.4.1.1~9,12~.0~1,5~]tetradecan-2-ol	C15 H24 O3	252.172	13.127	2.09747e+06	1.53667e+06	1.97548e+06	194515	1.77451e+06	1.40879e+06	123706	2.85504e+06	1.66772e+06	1.66253e+06	4.91308e+06	1.30409e+06	511028	1.84669e+06	212909	3.65171e+06	1.44958e+06	3.02713e+06	241087	2.22097e+06	1.2048e+06
Compound1729	2515	C16 H28 O2	252.209	17.267	216627	649289	224119	86851.8	596171	207281	58589	782436	171677	283862	933188	308146	462330	308430	104885	741356	283305	1.04168e+06	226801	292814	265565
Compound1734	molecular iodine	I2	253.816	3.66	126122	274197	24674	121312	119596	81165.2	581894	708263	252770	83241	98605.6	84995.6	551681	91990.9	325276	73467.1	21319	33323.3	51458.1	120863	81432.2
Compound1738	Daidzein	C15 H10 O4	254.058	15.871	186516	9.33756e+06	4.73139e+06	1.04444e+07	4.5037e+06	689118	2.7469e+06	3.21118e+06	2.90958e+06	3.65233e+06	9.54211e+06	2.18128e+06	4.06135e+06	5.10064e+06	251861	4.45117e+06	9.13885e+06	4.76166e+06	1.59842e+07	1.1527e+06	1.11277e+07
Compound1739	Ketoprofen	C16 H14 O3	254.094	23.523	69601.7	167514	180317	114776	577332	168954	63227.4	189052	185313	116654	391002	254511	251301	173441	606717	338595	654767	110746	128326	677117	190962
Compound1742	Homoanserine	C11 H18 N4 O3	254.138	4.462	1.00202e+06	497599	755090	11094.5	3.30399e+06	2.67742e+06	223858	533604	263342	674879	1.19115e+06	329629	259147	996982	165751	22286.4	1.05924e+06	2.08542e+06	46753.2	1.41773e+06	2.6372e+06
Compound1743	Methyl 6-hexyl-2-hydroxy-4-oxo-2-cyclohexene-1-carboxylate	C14 H22 O4	254.151	18.354	2.32119e+06	4.16695e+06	2.42931e+06	2.7908e+06	8.27082e+06	3.60208e+06	3.67203e+06	7.13542e+06	3.14726e+06	2.91041e+06	5.11929e+06	2.05774e+06	2.99468e+06	3.43005e+06	6.55632e+06	5.40143e+06	8.60182e+06	5.7995e+06	1.61748e+06	1.07452e+06	2.6302e+06
Compound1745	1,10-Diazacyclooctadecane	C16 H34 N2	254.272	20.134	27427.7	44756.9	33566.6	68184.3	536923	273744	22995.9	40778.8	34116.9	78134.4	50640	177471	56219.3	36586.3	71752.6	94386	190106	494835	49015.5	245339	177159
Compound1751	2-Aminoflubendazole	C14 H10 F N3 O	255.078	5.605	5960.3	9733.53	55034	3357.47	8067.23	9489.77	17978	10290	38626.1	502000	628998	24035.9	7057.41	6582.74	11007	6962.12	4981.44	7962.94	4314.87	40235.3	5267.9
Compound1756	Methyl N-(3-cyclopentylpropanoyl)valinate	C14 H25 N O3	255.183	12.243	1.94252e+06	2.81465e+06	3.11035e+06	1.00641e+06	7.77086e+06	3.74472e+06	1.45902e+06	3.05047e+06	2.10017e+06	3.87531e+06	3.67883e+06	1.19627e+06	60897.6	5.07624e+06	374003	3.22011e+06	3.40157e+06	6.07117e+06	1.22582e+06	6.6946e+06	3.02326e+06
Compound1757	1,3,5-Tributyl-1,3,5-triazinane	C15 H33 N3	255.267	9.877	123224	301381	221362	2943.32	430248	284566	62981.7	171324	113647	240827	665966	286594	204482	303874	731818	39272.9	402258	323747	14529.8	213307	89758.9
Compound1758	1750823	C17 H37 N	255.292	21.121	1.67227e+06	2.46834e+06	1.64974e+06	1.05793e+06	4.4159e+06	3.16644e+06	1.32741e+06	206452	239693	2.05243e+06	4.52683e+06	1.88546e+06	4.53422e+06	3.75713e+06	6.30058e+06	2.35743e+06	6.74373e+06	2.37489e+06	1.08123e+06	2.07989e+06	1.55023e+06
Compound1767	1-allyl-9,9,9a-trimethyl-9,9a-dihydro-1H-imidazo[1,2-a]indol-2(3H)-one	C16 H20 N2 O	256.161	16.661	1.31855e+06	9.97381e+06	1.84318e+06	1.01599e+06	247767	508117	1.28917e+06	1.20653e+06	2.63822e+07	4.40415e+06	4.98097e+06	7.13923e+06	2.85292e+07	1.56842e+06	3.15875e+06	682333	2.45418e+07	299256	598058	1.98084e+06	2.90047e+06
Compound1769	Ethyl myristate	C16 H32 O2	256.24	26.963	1.23317e+06	2.3737e+06	1.15696e+06	708341	2.2816e+06	1.6625e+06	1.01453e+06	3.10053e+06	1.35612e+06	1.96199e+06	1.53073e+06	1.23088e+06	1.57238e+06	1.56696e+06	3.0292e+06	2.30284e+06	2.4806e+06	974923	1.60992e+06	4.79604e+06	1.47995e+06
Compound1772	Butyl N-(trifluoroacetyl)serinate	C9 H14 F3 N O4	257.087	4.438	329964	1.69447e+06	570968	1998.83	915683	250846	2.78856e+06	7.07345e+06	3.56345e+06	755943	569661	923574	918906	416346	2.82901e+06	5710.38	135526	203336	9510.66	476020	738320
Compound1777	Isopropyl 4-isopropoxy-1-isopropylprolinate	C14 H27 N O3	257.199	12.842	2.19876e+06	2.28666e+06	2.82836e+06	317163	5.41273e+06	2.83098e+06	2.018e+06	4.9185e+06	1.39815e+06	3.92264e+06	4.34502e+06	1.80101e+06	1.98892e+06	2.95354e+06	697863	1.44805e+06	1.83596e+06	3.25227e+06	334217	4.31622e+06	1.6772e+06
Compound1778	12-(Dimethylamino)-10-oxododecanoic acid	C14 H27 N O3	257.199	13.196	491576	426317	521761	178321	2.83681e+06	1.41334e+06	70261.7	924847	282093	888625	580102	181163	193841	558697	141313	1.37155e+06	467355	979588	98669.7	906669	367614
Compound1787	STYRYL P-TOLYL SULFONE	C15 H14 O2 S	258.071	4.39	830864	669315	158151	6232.68	840606	259722	569174	1.02516e+06	773662	369704	351790	515210	221787	326385	291115	9256.31	195876	723300	10713	545683	190021
Compound1788	8-(1-Hydroxyethyl)-4,9-dimethyl-2H-furo[2,3-h]chromen-2-one	C15 H14 O4; C12 H15 F O5	258.089	17.544	1.36677e+06	968424	3.35117e+06	6.697e+06	7.27828e+06	1.46979e+06	1.73564e+06	3.02748e+06	481262	776169	3.73311e+06	280740	462025	795118	225055	9.67351e+06	2.23806e+07	7.9379e+06	4.19092e+06	868510	1.94004e+06
Compound1789	Yangonin	C9 H15 N4 O3 P; C15 H14 O4	258.089	15.888	3.81024e+06	6.6756e+06	4.59167e+06	1.282e+06	7.11504e+06	2.68002e+06	1.60048e+06	3.48266e+06	3.36268e+06	3.8075e+06	5.0042e+06	3.42239e+06	410025	3.28419e+06	422713	8.04631e+06	1.49857e+07	2.57532e+06	1.3077e+06	3.93625e+06	1.25331e+06
Compound1791	1-[(6-Chloro-3-pyridazinyl)amino]-3-(diethylamino)-2-propanol	C11 H19 Cl N4 O	258.125	15.304	20577.8	35557	22616.1	19546.1	69630	39506.8	26360.2	34498.3	25269.1	27952.5	39575.2	16280.7	641883	184296	442784	29085.9	30955	30668.2	30408.2	49838.1	23976.3
Compound1793	2-(2-furyl)-5,8-dihydro-4H,7H-pyrazolo[1,5-a]thieno[3,4-d]pyrimidin-8-one	C12 H9 N3 O2 S	259.046	4.012	1.15129e+07	6.27703e+06	4.57554e+06	48995.7	1.84673e+07	1.6412e+07	662312	7.49624e+06	863296	8.81158e+06	1.67724e+07	1.40619e+06	5.11968e+06	7.84656e+06	3.05625e+07	105779	1.4029e+06	6.16517e+06	187397	1.65318e+07	8.43284e+06
Compound1795	2-Phenyl-1-phenylsulfonylaziridine	C14 H13 N O2 S	259.066	20.715	169506	811766	419268	187874	1.60663e+06	1.66689e+06	280699	418468	340319	35018.3	279573	198040	105431	261283	64228.4	2.86605e+06	2.7195e+06	1.3319e+06	928116	2.2712e+06	324908
Compound1796	linatine	C10 H17 N3 O5	259.116	4.447	460316	328585	748504	14531.3	1.27966e+06	843192	188519	618789	250684	748353	624028	195198	493089	581307	394646	48086.8	350584	840689	18827.7	810609	743902
Compound1798	gln-leu	C11 H21 N3 O4	259.153	11.202	1.52386e+06	1.89612e+06	1.10475e+06	527870	3.19366e+06	5.87438e+06	886972	5.14426e+06	884156	1.84786e+06	1.79621e+06	377724	163276	2.74412e+06	1.81268e+06	488742	441292	2.37575e+06	3.89531e+06	4.28561e+06	2.63013e+06
Compound1799	leu-gln	C11 H21 N3 O4	259.153	4.478	1.45803e+06	278607	720654	3316.77	1.66189e+06	1.64443e+06	160911	628742	164170	909148	568256	161352	186406	1.39909e+06	498315	34495.7	957890	909670	19589	200273	1.42229e+06
Compound1801	lys-leu	C12 H25 N3 O3	259.189	10.297	211511	188519	210600	49904.2	123434	197846	115703	687416	125005	318034	376413	43800	21700.4	269890	191617	29102.4	93326.8	321559	220967	582533	138160
Compound1803	leu-lys	C12 H25 N3 O3	259.189	4.456	3.1488e+06	903951	2.30301e+06	32161.9	6.41927e+06	6.60181e+06	492405	1.36868e+06	672486	1.48967e+06	1.71826e+06	692956	367485	4.09267e+06	772025	16862.5	1.97495e+06	5.13465e+06	51557.6	3.08278e+06	5.91801e+06
Compound1813	Diaveridine	C13 H16 N4 O2	260.123	4.714	112488	122967	21063.7	148202	59722.8	51791.8	65093.2	137555	119620	47878.7	193129	48351	181911	101319	144494	3.5574e+06	175028	70675.4	687435	79637.6	71210.7
Compound1817	L-gamma-Glutamyl-L-leucine	C11 H20 N2 O5	260.137	11.374	1.4489e+06	4.08032e+06	2.99317e+06	1.20079e+06	8.95681e+06	5.94045e+06	1.71384e+06	5.11274e+06	1.60995e+06	2.20567e+06	4.09161e+06	412291	279013	3.40539e+06	2.6549e+06	945118	330448	6.90763e+06	9.64601e+06	4.70504e+06	7.15926e+06
Compound1819	glu-leu	C11 H20 N2 O5; C12 H16 N6 O; C11 H20 N2 O5; C12 H21 F N2 O S	260.138	5.505	678798	1.41311e+06	847951	28882.8	2.79319e+06	2.05062e+06	94219.7	363181	92371.8	1.0535e+06	1.35582e+06	154197	301466	1.46116e+06	1.6138e+06	240540	436241	561284	179864	909437	1.27577e+06
Compound1821	Lotaustralin	C11 H19 N O6	261.121	4.387	720331	317327	778386	15979.2	1.4275e+06	555867	165080	549907	198062	612147	733857	215072	429177	830617	277407	29166.5	561056	1.03495e+06	37578.2	823453	597176
Compound1826	Ethyl 5-(3-nitrophenyl)-2H-1,2,3-triazole-4-carboxylate	C11 H10 N4 O4	262.069	4.28	1.04503e+06	1.64875e+06	1.67551e+06	27525.7	6.16169e+06	3.77513e+06	389196	2.33964e+06	877590	2.14464e+06	2.17073e+06	1.16612e+06	1.53951e+06	3.89805e+06	839028	61752.4	1.92683e+06	1.39639e+06	42135.7	3.75357e+06	3.27765e+06
Compound1828	(1'S,2'S)-3',11'-dihydroxy-1',2',5'-trimethyl-8'-oxaspiro[oxirane-2,12'-tricyclo[7.2.1.0Â?,â	C15 H20 O5; C9 H19 N4 O3 P	262.121	15.043	931336	530405	641635	204273	886794	230256	367452	288037	217894	280745	610892	156083	224453	643175	122807	1.20275e+06	337522	801504	368377	482172	383153
Compound1829	Methionylleucine	C11 H22 N2 O3 S	262.134	11.785	1.77178e+06	21858.7	8835.19	31145.7	424404	812205	74575.2	560676	222224	10680	21214.4	5570.22	9641.24	886315	216503	11146.6	9136.68	21583	225566	484118	13823.2
Compound1833	octadec-9-ynoic acid	C18 H32 O2	262.229	35.443	46094.2	503998	544474	117957	166468	117354	47990.7	388603	148277	326416	794582	188319	215255	145255	180567	367405	300462	706920	1.1668e+06	1.84567e+06	769106
Compound1839	TM5958000	C15 H21 N O S	263.135	12.249	53925	103726	85072.2	54378.6	121277	247552	31188.3	72484.3	51089	89139.4	118699	50721.7	24611	86938.5	28142.4	76815.5	85665.4	106438	143538	128375	172006
Compound1840	Methyl 2-acetamido-2-deoxy-3,6-di-O-methylhexopyranoside	C11 H21 N O6	263.137	5.457	2.24652e+06	401877	1.02373e+06	28893.5	297714	395609	72290.4	209907	39722.1	1.20495e+06	961189	76871.2	180593	728293	323852	316014	413891	211660	845847	1.98737e+06	347469
Compound1844	(6E)-6-[1-(Hydroxyamino)decylidene]-2,4-cyclohexadien-1-one	C16 H25 N O2	263.188	16.363	69646.9	28002.2	24118.5	439501	669692	267656	40050.5	30640.7	38552.2	24323.4	37945	16200.8	46830.9	45839.8	50084.6	81607.5	154410	136584	48786.8	54188.6	19419.1
Compound1847	1-(4-Methyl-1H-pyrrol-2-yl)-1-dodecanone	C17 H29 N O	263.225	16.89	470505	851487	430264	351397	423920	261650	361367	537478	265096	664262	455928	139440	818675	312559	1.46923e+06	783562	953496	250711	713705	455566	187743
Compound1854	NP-020400	C12 H18 O5	264.097	13.779	2.00312e+06	1.26811e+06	1.0797e+06	56274.1	1.10967e+06	747330	1.38874e+06	1.08431e+06	581857	1.65468e+06	912942	895972	951914	1.34218e+06	305227	592977	1.33332e+06	1.19034e+06	145438	1.1624e+06	1.00882e+06
Compound1855	Thiamine	C12 H16 N4 O S	264.104	4.001	5.75272e+06	3.80139e+06	4.14207e+06	5088.57	66787.7	4.2381e+06	2.26304e+06	1.36136e+06	1.89182e+06	2.33944e+06	2.90138e+06	1.25362e+06	2.82501e+06	5.95406e+06	5.13624e+06	9994.01	3.21194e+06	1.44488e+06	7829.42	1.34366e+06	2.8722e+06
Compound1857	2-(2-amino-3-methylbutanamido)-3-phenylpropanoic acid	C14 H20 N2 O3	264.147	12.524	2.05873e+06	2.23005e+06	1.00841e+06	595945	4.15784e+06	5.20492e+06	901929	1.89697e+06	1.05089e+06	1.60465e+06	2.56266e+06	466978	253937	3.20864e+06	1.03328e+06	781279	832472	267708	4.27785e+06	2.93301e+06	2.79096e+06
Compound1860	9,12-Octadecadienal	C18 H32 O	264.245	23.436	7.84673e+06	2.29277e+07	1.39064e+07	551012	3.0884e+07	1.92391e+07	1.79389e+06	5.787e+06	1.25968e+06	1.14506e+07	9.27665e+06	5.28026e+06	4.0608e+06	7.03459e+06	1.48397e+06	5.02638e+06	7.04563e+06	9.63157e+06	1.99552e+06	2.52293e+07	3.50397e+06
Compound1862	cis-12-Octadecenoic acid methyl ester	C19 H36 O2	264.245	25.856	2.47224e+06	2.72387e+06	858391	66831.4	937167	2.61964e+06	207783	3.10173e+06	205391	982037	396821	356200	719878	1.67206e+06	163481	144633	108380	3.20137e+06	346790	1.3931e+06	333779
Compound1872	1,7-Dihydroxy-12-methyl-13-vinyl-2,10-dioxatetracyclo[5.4.1.1~8,11~.0~4,12~]tridecan-9-one	C14 H18 O5	266.115	18.746	370708	1.07885e+06	716296	3.17239e+06	5.84124e+06	1.08467e+07	2.69156e+06	5.83843e+06	3.15233e+06	845821	1.03802e+06	2.3071e+06	183142	1.17971e+06	810576	5.96976e+06	9.29153e+06	3.47826e+06	560849	585545	281215
Compound1875	Musk Tebetine	C13 H18 N2 O4	266.126	11.865	657249	780013	572933	354107	2.57241e+06	1.89899e+06	564739	1.80355e+06	495928	1.28516e+06	1.11737e+06	199041	201385	1.82693e+06	769828	362985	284751	626855	986304	2.42027e+06	1.2104e+06
Compound1876	Dodecyl sulfate	C12 H26 O4 S	266.155	35.371	393620	807265	638772	575068	2.51831e+06	1.51471e+06	1.0256e+06	1.28552e+06	924144	1.64653e+06	2.99954e+06	612284	733933	832850	3.13562e+06	342892	857793	762309	1.27114e+06	3.69114e+06	614422
Compound1881	DL-Atenolol	C14 H22 N2 O3	266.162	4.847	28490.3	43820.4	53829.9	5247.13	112439	40907.2	20048.5	58314.5	36623.2	49666.6	132898	29436.1	32861.8	57677.2	36007.9	25309.6	169390	221420	3202.91	68180.5	28279.2
Compound1882	Celestolide	C17 H24 O	266.167	26.352	320285	244023	311837	145540	332599	294403	239439	335803	288248	253272	310835	252913	402741	489535	304380	339059	296540	244576	218832	216611	380031
Compound1883	2,5,8,11,14,17-Hexaoxaoctadecane	C12 H26 O6	266.173	13.278	5.26526e+06	1.89763e+07	8.28124e+06	6.06669e+06	1.93651e+07	8.7929e+06	6.39642e+06	1.96275e+07	1.09139e+07	9.68668e+06	2.51449e+07	1.19208e+07	1.96552e+07	1.47235e+07	4.06434e+07	1.26886e+06	1.96558e+07	7.79089e+06	7.16851e+06	1.30528e+07	8.07944e+06
Compound1884	tetranor-12(R)-HETE	C16 H26 O3	266.188	16.992	374673	436992	403825	234932	2.06046e+06	1.60345e+06	414377	1.07265e+06	215088	713445	1.36966e+06	279901	270858	386520	505149	1.32166e+06	482069	2.51493e+06	269897	1.02965e+06	471404
Compound1887	N-Acetyl-D-galactosamine	C8 H15 N O6	267.096	3.83	1.025e+06	821742	734003	214381	3.61934e+06	2.40402e+06	21857.4	731971	66077	1.01173e+06	1.94062e+06	194603	906889	807249	2.15151e+06	335195	271525	562054	382724	2.01582e+06	1.21246e+06
Compound1888	neuraminic acid	C9 H17 N O8	267.096	5.021	44350	31030.1	65963.9	9250.96	374533	509572	28471.2	68719.2	100963	53644.3	148421	24089.9	17105.8	55046.5	110980	19078.6	53753.8	109553	33135.5	641021	86476.1
Compound1889	Adenosine	C10 H13 N5 O4	267.096	10.306	136479	129812	207843	68984.9	135749	174421	89465	294421	236054	245961	498467	78522.1	34134.6	124878	505698	26472.5	7771.82	100168	76030	502540	151626
Compound1892	1-Decanoyl-2,6-dimethylpiperidine	C17 H33 N O	267.256	18.394	40570.3	297000	261680	151300	402692	478831	21808.6	36862.5	23627.2	193452	135963	200600	1.85702e+06	436854	1.67868e+06	413678	453692	356399	185617	251821	143023
Compound1898	Arabinosylhypoxanthine	C10 H12 N4 O5	268.081	10.335	3.08145e+06	314931	17934.1	17776.3	232435	334634	16040.1	72872.8	521599	9501.87	295198	13919.4	9583.61	94592.6	200383	26738.7	31270.1	54826.1	38410.4	209505	98585.1
Compound1899	Inosine	C10 H12 N4 O5; C8 H11 F7 N2	268.081	5.42	6.13121e+06	299416	70249.8	8835.95	125479	107279	22341.6	40012.1	321227	92951.4	140035	30607.1	30033.3	176434	316164	9232.34	41621.7	29901.4	8695.53	247578	28827
Compound1907	His-Leu	C12 H20 N4 O3	268.153	5.395	140499	221611	168823	5936.68	157127	143624	6187.19	17412.6	8170.91	186898	193757	43981.6	20886.7	426829	93783.1	15517.4	8467.95	69329.4	113257	125312	522921
Compound1910	235BBF3K97	C20 H28	268.219	22.931	96900.1	127216	45626.5	109388	136436	221470	54948.5	377740	73819.2	107828	116361	167277	170039	109480	111703	198270	106557	159502	109973	97659.9	42377.6
Compound1918	N-(4-Methyl-1-piperazinyl)decanamide	C15 H31 N3 O	269.246	19.553	27025.4	39863	28782.4	2.19313e+06	216143	59948.1	24879.3	39160.3	26513.7	32850.3	49453.5	28306.3	65523.5	40270.3	70380.1	3.26088e+06	115823	31391.5	2.80439e+06	54875.8	28932.7
Compound1919	Dioctyldimethylammonium chloride	C18 H39 N	269.308	19.357	975408	931084	2.76883e+06	185524	822675	963820	82997.4	207242	2.35728e+06	6.60323e+06	7.15779e+06	101061	167909	46981.7	142056	724763	1.12199e+06	1.50396e+06	36791.3	3.66187e+06	632809
Compound1920	Octadecanamine	C18 H39 N	269.308	21.469	2.38152e+06	4.6152e+06	1.77999e+06	1.54836e+06	8.57337e+06	4.98081e+06	2.11349e+06	334601	1.16142e+06	2.48572e+06	5.65896e+06	2.84103e+06	7.25996e+06	6.99977e+06	1.51313e+07	631278	1.10234e+07	2.13707e+06	1.01994e+06	4.05379e+06	4.18274e+06
Compound1923	8-Bromo-6-nitro-1,2,3-benzotriazin-4(1H)-one	C7 H3 Br N4 O3	269.938	3.383	557170	1.01099e+06	566296	1.47223e+06	908944	482241	897733	1.34356e+06	688050	549346	659472	825901	2.04497e+06	980498	510904	1.69411e+06	1.05013e+06	565267	1.2114e+06	841637	1.09865e+06
Compound1924	Genistein	C8 H7 F N6 O4; C15 H10 O5	270.053	17.148	156019	949090	274420	1.5292e+06	3.16574e+06	614975	430693	423990	268329	360114	2.91327e+06	310750	274844	3.60331e+06	227144	1.1952e+06	1.89894e+06	1.02441e+06	653489	282083	606414
Compound1927	5-[(Z)-(5-Cyano-4,4,5-trimethyl-2-pyrrolidinylidene)methyl]-4-methyl-2-oxo-3,4-dihydro-2H-pyrrole-4-carbonitrile	C15 H18 N4 O	270.147	15.552	162847	362272	219847	337164	435187	85659.2	235081	226964	328292	240792	656031	185058	183078	76263.9	94147.2	1.27867e+06	477720	873416	79881.1	567735	122148
Compound1935	Dextromethorphan	C18 H25 N O	271.193	18.296	2.0127e+06	2.42328e+06	633707	937016	275204	304948	1.43658e+06	1.33695e+06	614331	1.3305e+06	1.98638e+06	415768	2.63132e+06	1.07627e+06	5.98823e+06	312762	869082	320197	678451	1.32467e+06	458071
Compound1936	(6Z)-5,8-Diethyl-7-hydroxy-6-dodecanone oxime	C16 H33 N O2	271.251	23.173	1.74888e+07	1.2607e+06	1.21597e+07	1.56783e+07	2.70607e+07	3.91678e+07	1.54993e+07	2.32183e+07	8.12198e+06	3.87973e+07	2.53833e+07	1.15206e+07	2.64368e+07	2.88802e+07	1.01933e+08	2.04268e+07	7.88108e+07	2.09174e+07	3.31698e+06	6.22226e+07	2.27302e+07
Compound1942	Nimustine	C9 H13 Cl N6 O2	272.078	3.952	104294	95240	127120	8005.47	87486.6	100020	49015.7	260846	9368.66	229632	78281.6	22224.9	67287.7	58690.3	24372.5	19478.6	20739.3	85895.6	9600.71	55342.6	14829.9
Compound1946	Androst-4-en-3-one	C19 H28 O	272.213	15.976	101305	146064	395136	39012.5	86831.2	57823.6	57190.1	88463.3	87991.7	197262	225530	65415.1	250967	72149.7	176643	150651	157443	77948.8	51333.9	86567.2	104568
Compound1947	6094	C13 H28 N4 O2	272.221	4.566	116058	76533.3	93253.3	348780	158543	142708	118374	80738.4	50588	98217	110114	50187.5	107269	101264	110677	1.57241e+06	75470.7	96312.8	33979.2	100441	100350
Compound1956	N4-(3-morpholinopropyl)morpholine-4-carbothioamide	C12 H23 N3 O2 S	273.15	4.509	63755.3	19667	95770.7	2687.82	145308	153943	23209.8	99739	22217.3	104547	73355.7	59129.8	43550.6	124665	106238	8295.43	91510.5	324772	2519.61	100102	114518
Compound1957	N~6~-(5-Oxo-D-isoleucyl)-L-lysine	C12 H23 N3 O4	273.169	11.65	443634	402670	246184	269204	1.61764e+06	1.83e+06	25368.2	475615	218738	501630	501694	101136	63087.1	621320	354096	205654	59489.3	988816	926627	1.13094e+06	779886
Compound1958	val-arg	C11 H23 N5 O3	273.18	4.403	1.06932e+06	234544	332798	12620.7	2.45522e+06	2.91746e+06	113314	526572	140973	356001	388226	122015	57369.9	886418	153991	7174.59	538573	1.87014e+06	12788.3	467128	871161
Compound1959	O-heptanoylcarnitine	C14 H27 N O4	273.194	11.761	28414	123245	56742.8	59053.7	564146	103700	14688.7	41451	94131	126938	72945.5	17127	54481.4	61517.6	57363	242951	66370.6	250169	117541	216042	56436.5
Compound1960	MFCD00059002	C16 H35 N O2	273.266	18.235	175145	220485	171691	18854.1	88668.1	248738	102751	265738	200263	433700	500957	115858	298727	173187	177471	338472	308555	20799.2	150435	305431	20085.5
Compound1962	1-O-Arsonopentofuranose	C5 H11 As O8	273.966	3.216	7.86927e+06	4.95389e+06	3.4095e+07	9.02358e+06	2.06025e+07	1.71179e+07	1.12394e+07	1.37087e+06	1.38094e+07	1.74156e+07	2.66443e+07	1.25572e+07	1.58977e+07	3.28114e+07	15354.4	2.85627e+07	2.59442e+07	2.53289e+07	1.29631e+07	191249	9.64687e+06
Compound1967	N,N'-(6,7-Dimethyl-2,4-pteridinediyl)diacetamide	C12 H14 N6 O2; C10 H13 F3 N6	274.117	4.919	22787.3	89585.1	81472.7	27686.2	334111	164168	59892.7	54925.9	124095	138595	530672	75554.4	38878.5	112349	44000.4	33178.5	122743	381457	28942.1	192788	35720.5
Compound1969	3-Hydroxytetradecanedioic acid	C14 H26 O5	274.178	16.386	932140	260797	693935	72209.1	431639	203215	268332	912640	484746	307245	177696	119948	84885.4	1.50115e+06	286923	555913	313652	302740	69468.1	165738	235167
Compound1974	(6Z)-3-(Diethylamino)-6-{[2-(2H-tetrazol-5-yl)hydrazino]methylene}-2,4-cyclohexadien-1-one	C12 H17 N7 O	275.15	12.527	191409	893023	433940	455227	1.25056e+06	249693	410068	403483	499066	393416	1.3026e+06	305897	531293	1.09983e+06	400605	710739	422570	319850	816243	443458	804148
Compound1975	thr-arg	C10 H21 N5 O4	275.159	3.673	95701.1	45893.1	68207.9	956.469	46991.4	251304	6170.4	61039.4	14518.6	43855.6	87015.2	26298.3	4301.35	93405	40117.2	1920.29	26280.5	37581.3	1296.63	42691.2	70252.9
Compound1981	7-(3-Nitro-phenyl)-6,7-dihydro-[1,2,4]triazolo[3,4-b][1,3]thiazin-5-one	C11 H8 N4 O3 S	276.031	10.42	29903.5	271699	78885.7	67973.1	413908	234360	124165	237126	248469	73528	905606	170179	115577	233401	144653	29325.5	72312.3	216992	69881.1	86686.1	631985
Compound1988	N'-{6-[(5-chloro-3-pyridyl)oxy]-3-pyridyl}-N,N-dimethyliminoformamide1-Ethyl-6-nitro-4-oxo-1,4-dihydro-3-quinolinecarbohydrazide	C13 H13 Cl N4 O; C12 H12 N4 O4	276.085	4.326	1.15545e+06	1.62935e+06	1.95376e+06	33921.1	5.81979e+06	3.7078e+06	752472	2.56948e+06	880541	2.09895e+06	2.09168e+06	1.17012e+06	1.53505e+06	3.86707e+06	1.05848e+06	89250.9	1.91364e+06	1.31781e+06	65391.1	3.70516e+06	3.23749e+06
Compound1993	9a,11a-Dimethylhexadecahydro-1H-cyclopenta[i]phenanthridin-1-ol	C18 H31 N O	277.24	17.437	4.92719e+06	4.95774e+06	2.17492e+06	2.89081e+06	5.52184e+06	1.58153e+06	2.63667e+06	4.48193e+06	1.39033e+06	3.23638e+06	3.38406e+06	936633	4.91935e+06	2.85402e+06	1.33683e+07	6.37285e+06	6.57495e+06	1.41332e+06	1.91116e+06	2.53973e+06	1.24325e+06
Compound2004	Pro-tyr	C14 H18 N2 O4	278.126	10.47	193563	540016	329232	11394.4	1.71875e+06	484852	148972	297013	143446	331958	574762	170774	137970	223015	77616.2	57661.1	220184	230788	732403	608651	580677
Compound2008	Mono(2-ethylhexyl) phthalate (MEHP)	C16 H22 O4	278.152	21.21	958467	197645	995882	2.49948e+06	7.53624e+06	3.82723e+06	615543	2.70324e+06	1.29152e+06	246401	456750	1.0052e+06	8.97089e+06	4.69428e+06	1.19764e+07	6.4221e+06	8.94453e+06	2.92871e+06	2.60001e+06	3.89168e+06	4.1479e+06
Compound2009	14-Hydroxysparteine-2,8-dione	C15 H22 N2 O3	278.163	13.234	5.57109e+06	3.2141e+06	2.98091e+06	741513	8.86335e+06	1.33651e+07	2.76844e+06	6.48342e+06	3.5755e+06	4.76538e+06	6.34891e+06	1.3717e+06	732558	7.05578e+06	2.73026e+06	1.62453e+06	2.72422e+06	7.79477e+06	6.2618e+06	9.53448e+06	8.63119e+06
Compound2010	Tolycaine	C15 H22 N2 O3	278.163	13.515	3.11795e+06	370149	407302	599238	7.48459e+06	3.27586e+06	652744	586850	613699	212640	781413	119588	156242	304719	331412	241323	214228	1.06371e+06	2.6943e+06	865732	874122
Compound2012	α-Eleostearic acid	C18 H30 O2	278.224	21.642	1.89841e+06	1.60284e+07	5.69566e+06	1.37605e+06	1.65375e+07	9.55037e+06	2.331e+06	4.89627e+06	3.03612e+06	3.47205e+06	5.52556e+06	133241	8.07594e+06	2.71679e+06	1.35946e+07	4.66988e+06	2.12085e+07	9.61628e+06	1.61582e+06	9.90145e+06	1.05287e+07
Compound2014	1-[1-(4-Methylcyclohexyl)-4-piperidinyl]azepane	C18 H34 N2	278.272	20.195	131688	1.29609e+06	1.517e+06	83059.5	5.22393e+06	2.64899e+06	105709	1.2646e+06	247654	916996	2.27644e+06	555364	141986	3.46959e+06	4.24712e+06	69761.9	1.37619e+06	3.97116e+06	246338	2.12495e+06	2.57674e+06
Compound2018	(11Z)-1-Cyano-11-tetradecen-1-yl acetate	C17 H29 N O2	279.22	19.57	688515	2.2601e+06	1.24565e+06	407048	1.81549e+06	2.11126e+06	986896	2.66817e+06	1.37303e+06	1.89096e+06	3.93765e+06	975748	1.32629e+06	1.6863e+06	3.75631e+06	43193.2	1.78797e+06	992741	38633.2	815219	177430
Compound2024	NP-000615	C14 H12 O4	280.046	5.432	1.34769e+06	135459	166596	4912.61	32088.1	11288.1	153110	174834	609574	330100	445236	232091	21796.9	586642	722123	5781.67	4811.25	12736.9	4916.32	27386.4	41959.1
Compound2030	L-alpha-Aspartyl-L-phenylalanine	C13 H16 N2 O5	280.106	11.909	41750.8	151300	56803.6	221025	202377	292359	60376.8	117622	72027.9	50141.1	86905.4	14189.9	21803.7	66690.9	181279	36962.6	62216.2	504861	179107	119612	173998
Compound2031	Phenprocoumon	C18 H16 O3	280.109	17.145	232570	286684	41420.2	191549	690771	99192.2	60339	154508	97842.4	131155	128404	39283.9	78397.3	96187	153356	784988	1.38954e+06	736533	96502.7	273199	106211
Compound2032	2-(4-Methoxyphenethyl)chromone	C18 H16 O3	280.11	14.489	556056	693214	655400	32892.9	728150	538456	405823	806549	367667	827112	1.3675e+06	432292	351035	986069	486399	1.09234e+06	792619	376289	259423	960563	589501
Compound2036	N~6~-[(Benzyloxy)carbonyl]lysine	C14 H20 N2 O4	280.142	5.016	47971	31489.2	35697.9	4540.51	245100	292017	27646.2	101294	52853.3	49595.7	62135.7	43857.4	16608.4	196341	43184.3	4062	24780.3	456479	3277.13	70059	154469
Compound2039	Dibutyl[(E)-2-phenylvinyl]phosphine sulfide	C16 H25 P S	280.142	5.704	88008.4	83414.5	129419	15343.3	275456	276363	68184.5	237810	89311.8	260373	105201	64895	17223.2	166129	74377.2	22774.2	55233.4	173869	26012.9	197662	821905
Compound2042	NP-011548	C18 H34 O3	280.24	35.423	163089	678927	808418	129400	186860	382546	43202.3	599143	355986	495309	1.5638e+06	208431	448848	106836	361959	381265	278346	867999	1.34197e+06	2.70074e+06	793123
Compound2044	Linoelaidic acid	C18 H32 O2	280.24	26.194	999662	5.47432e+06	2.36337e+06	10179.2	672537	266757	1.05689e+06	2.03195e+06	1.01196e+06	986137	4.61676e+06	1.89182e+06	120847	3.85566e+06	790557	114314	431788	450109	269334	1.59989e+06	197235
Compound2045	Linoleic Acid	C18 H32 O2	280.24	25.923	1.17791e+06	5.79779e+06	3.54072e+06	37341.8	1.50247e+06	4.59361e+06	170498	2.37016e+06	815205	2.35759e+06	4.81934e+06	192368	900097	4.28896e+06	908560	573699	1.16879e+06	2.56005e+06	4.9306e+06	2.82527e+06	5.89787e+06
Compound2046	9(Z),11(E)-Conjugated linoleic acid	C18 H32 O2	280.24	25.527	2.99597e+06	1.37914e+07	7.63981e+06	4.34696e+06	2.63331e+07	9.89237e+06	3.77485e+06	5.56551e+06	1.10081e+07	1.25484e+07	2.6934e+07	5.15792e+06	2.15252e+06	9.56667e+06	2.34532e+06	1.17327e+07	1.44816e+07	1.46165e+07	1.16295e+07	2.78715e+07	9.87802e+06
Compound2049	N-[4-Cyclododecylaminobutyl]aziridine	C18 H36 N2	280.288	20.493	496495	1.17684e+06	1.48803e+06	314453	4.61315e+06	3.8522e+06	285588	554199	95732.6	1.29427e+06	1.14487e+06	1.37464e+06	236774	1.35113e+06	4.9124e+06	159416	1.54388e+06	3.01692e+06	182651	1.35713e+06	2.10914e+06
Compound2051	Thiazolidin-4-one, 5-(2-ethyl-2H-pyrazol-3-ylmethylene)-3-isopropyl-2-thioxo-	C12 H15 N3 O S2	281.065	17.405	720494	955060	589556	312209	594269	120917	516158	1.08774e+06	483828	763604	1.14763e+06	178435	981004	766126	5.83368e+06	1.4329e+06	192053	732920	480753	1.88853e+06	369275
Compound2055	2-Oxo-N,N-dipropyl-1-oxaspiro[4.5]decane-4-carboxamide	C16 H27 N O3	281.199	18.351	1.39281e+06	2.16508e+06	1.14926e+06	1.21997e+06	2.17885e+06	1.23782e+06	1.33935e+06	3.05225e+06	1.6623e+06	1.99378e+06	2.0484e+06	1.21839e+06	1.56551e+06	1.95859e+06	3.46337e+06	856323	323635	274220	1.34042e+06	2.09819e+06	992263
Compound2057	Sphingosine (d18:1)	C18 H37 N O2	281.272	19.301	2.6527e+06	1.28612e+07	4.84187e+06	2.51198e+06	1.37224e+07	1.11902e+07	1.95765e+06	2.90462e+07	8.25949e+06	8.51211e+06	9.78233e+06	1.0948e+07	6.8671e+07	1.58728e+07	3.2892e+07	1.02359e+07	1.71541e+07	7.33514e+06	4.66035e+06	1.57225e+07	2.88444e+06
Compound2058	(9Z)-9-Octadecenamide	C18 H35 N O	281.272	35.446	75432.5	117497	91908	132737	46575.6	12261.2	15867.9	16841.5	8985.69	22016.6	34790	164452	176306	45060.2	81302.7	41335	24347.7	50686.1	120706	352614	71607.9
Compound2061	9-(2-Deoxyhexopyranosyl)-3,9-dihydro-6H-purin-6-one	C11 H14 N4 O5	282.095	3.724	384201	568138	602724	329495	1.01444e+06	651697	549699	2.83372e+06	1.13826e+06	1.01642e+06	2.52262e+06	560079	468962	1.40522e+06	239942	361285	222346	1.1793e+06	628895	717312	2.02919e+06
Compound2062	1-Methylinosine	C11 H14 N4 O5	282.095	4.028	567957	688144	839981	66144.3	543146	2.08988e+06	988378	2.25097e+06	1.50922e+06	1.10819e+06	2.90194e+06	1.51715e+06	1.25175e+06	2.68004e+06	357740	130541	2.40956e+06	3.65286e+06	74211.1	1.05602e+06	4.43111e+06
Compound2063	Bendazac	C16 H14 N2 O3	282.1	13.04	234391	154095	110713	86068.6	740198	447345	226704	442078	40284.6	386916	923323	186570	116301	536502	69676.1	264872	151568	630789	47051.2	262315	346145
Compound2065	N-{(2R)-1-[(4-Hydroxybenzyl)amino]-3-methoxy-1-oxo-2-propanyl}glycine	C13 H18 N2 O5	282.121	5.083	47332.2	100183	154860	11761	1.41411e+06	1.70618e+06	61710.3	248948	99933.3	180988	407199	115969	51447.1	176364	41009.2	23775.7	48562	380879	31880.9	229305	301193
Compound2068	1,3-Dimethyl-5-(2-oxiranylmethyl)-5-(2-pentanyl)-2,4,6(1H,3H,5H)-pyrimidinetrione	C14 H22 N2 O4	282.158	4.926	172659	128930	211113	4004.01	172248	402694	63786.3	247124	169679	288659	228251	137635	117933	377940	104232	41957.6	254013	1.1863e+06	3027.82	326454	97009
Compound2071	PEG n6	C12 H26 O7	282.168	11.264	224114	519222	90097.9	4.2657e+06	420289	229785	181057	276963	268691	180843	580728	109986	933540	386632	661634	2.01515e+06	380526	417999	1.70595e+06	349304	296593
Compound2072	Ethyl palmitoleate	C18 H34 O2	282.255	35.465	152699	1.33246e+06	610046	393599	234709	341776	351472	576612	986772	147982	853764	451607	787179	455953	602025	618413	260066	437646	615950	3.21827e+06	879035
Compound2075	Oleic acid	C18 H34 O2	282.256	27.117	3.72217e+06	8.53315e+06	7.44964e+06	1.08774e+06	9.91349e+06	7.66819e+06	2.3618e+06	5.11609e+06	4.68481e+06	6.27464e+06	1.06122e+07	3.84822e+06	1.59838e+06	4.27184e+06	2.61928e+06	6.88051e+06	8.24031e+06	6.37337e+06	4.60966e+06	1.51325e+07	6.35446e+06
Compound2077	Bemitradine	C15 H17 N5 O	283.144	24.011	1.38718e+06	577245	473650	82907.9	202934	425558	198637	4.14973e+06	650648	648387	398871	171707	1.29837e+06	473929	6.4964e+07	192166	243745	266427	87838.8	1.62474e+06	94432.7
Compound2082	Stearamide	C18 H37 N O	283.287	35.45	102438	236123	48771.8	73534.3	107997	74386	51603.6	38285.4	13980.3	70995.4	176074	17276.2	162545	56750.6	135263	82815	188003	61349.2	110019	991011	104830
Compound2083	Cetrimonium	C19 H41 N	283.323	22.934	1.25485e+07	2.04807e+07	1.57144e+07	1.04633e+07	2.88555e+07	2.7422e+07	1.27871e+07	1.85802e+07	6.45342e+06	1.60804e+07	3.04292e+07	1.4244e+07	3.87459e+07	3.25684e+07	4.27222e+07	1.83312e+07	4.62303e+07	2.28264e+07	9.75511e+06	9.49505e+06	2.29339e+07
Compound2086	(2E)-4-{[5-(Ethoxycarbonyl)-4-methyl-1,3-thiazol-2-yl]amino}-4-oxo-2-butenoic acid	C11 H12 N2 O5 S	284.047	11.523	6828.2	1.41701e+06	109639	118840	410632	158136	85290.4	969328	157196	169481	152789	468822	12958	28856	23473.2	78728.2	49544.8	85926.9	12333.6	60500	95214.2
Compound2087	Glycitein	C16 H12 O5	284.069	15.823	90766.5	1.96909e+06	478358	1.90972e+06	1.10637e+06	69314	1.20815e+06	311034	841458	948042	3.64538e+06	791061	116158	1.04822e+06	164757	123110	248362	608387	1.72714e+06	281267	3.87336e+06
Compound2088	Xanthosine	C10 H12 N4 O6	284.076	4.433	2.63091e+06	71477.5	39517.8	33355	516745	123470	15839.1	51532.6	13749.7	48972	78159.6	12113.6	26789.5	155385	134367	58976.7	81916.2	21359.7	36960.6	27232.1	27910.7
Compound2093	Pyrimidine, 5-ethyl-2,4-bis(trimethylsiloxy)-	C12 H24 N2 O2 Si2	284.138	12.636	24631.8	16239.1	25427	28031.7	160183	38740.6	22642.4	34128.6	33869.5	45247.2	71368.3	14718.6	47172.6	74063	23537.1	29391.8	42007.2	256079	23151.2	77107	27161
Compound2095	Stearic acid	C18 H36 O2	284.272	29.505	954617	1.36663e+06	340894	517246	1.04389e+06	570334	29392.3	160568	21000	673298	467191	448511	1.22654e+06	626838	2.91101e+06	1.90839e+06	1.63682e+06	357814	744421	2.8825e+06	678136
Compound2097	KL2880000	C8 H15 F4 N7; C12 H19 N3 O5	285.132	4.563	613365	190486	462718	7266.53	958592	662215	94496.5	371619	111597	326091	397078	154101	226217	727806	198902	42697.9	394158	748314	8828.35	418874	1.09206e+06
Compound2102	1-Tert-Butylamino-3-(2-isopropyl-5-methyl-cyclohexyloxy)-propan-2-ol	C17 H35 N O2	285.266	18.512	93479.4	506827	346019	244274	120181	752926	131205	949188	346846	375984	369329	343348	3.10141e+06	797614	2.72651e+06	916686	847979	636217	238943	541848	246538
Compound2116	1,5-Anhydro-2,3-dideoxy-1,3-bis(4-hydroxyphenyl)pentitol	C17 H18 O4	286.121	14.977	47288.2	41194.5	518747	928097	7.28789e+06	613891	2.08033e+06	1.75859e+06	1.98001e+06	5.3744e+06	1.33593e+06	2.42416e+06	92155.9	3.80104e+06	2.65527e+06	6.18729e+06	3.29797e+06	8.50492e+06	89837.7	438608	90437.7
Compound2117	(4E)-3,5-Bis(4-hydroxyphenyl)-4-pentene-1,2-diol	C17 H18 O4	286.121	14.773	1.96798e+06	3.49282e+06	3.25583e+06	195935	1.12096e+06	5.68042e+06	2.08033e+06	7.63943e+06	2.30034e+06	5.37437e+06	7.07859e+06	2.42416e+06	2.15432e+06	3.80104e+06	2.65527e+06	6.18729e+06	987113	8.50492e+06	1.55087e+06	5.0262e+06	3.44196e+06
Compound2118	N1,N12-Diacetylspermine	C14 H30 N4 O2	286.236	4.965	7421.78	19066.2	15659.4	1.02517e+06	28545.9	34170.9	6698.48	9310.93	20298.9	8186.86	18690	6336.24	6977.04	8969.34	10536.3	141533	6142.97	18193.6	91783.6	7223.28	20646.7
Compound2120	Methyl 2-hydroxyhexadecanoate	C17 H34 O3	286.251	24.877	119233	85549	361570	60037.6	365955	98631.7	259976	156504	248795	265502	95082.6	182626	988805	109694	365938	661252	405497	516323	132608	427073	60634.6
Compound2121	Mercaptan C18	C18 H38 S	286.27	24.223	1.06607e+06	1.47746e+06	816871	1.25849e+06	1.29493e+06	1.27719e+06	787345	905554	837746	1.65209e+06	862238	708390	1.68497e+06	980562	3.36084e+06	1.16086e+06	2.49241e+06	858630	638067	2.06823e+06	1.20541e+06
Compound2131	arg-leu	C12 H25 N5 O3	287.195	5.16	59525.5	46656.4	43010.4	27478.7	963529	827937	18562.4	62791.6	45619	48210.6	67896.7	20929.6	3809.23	88883.2	19273.2	28540	35500.1	334731	223607	1.05763e+06	365213
Compound2134	Leu-arg	C12 H25 N5 O3	287.195	5.49	894621	414365	489898	87654.7	355665	562718	45510.9	86423	34447.1	441136	444887	112242	69868.9	1.26912e+06	146143	49351.5	67213.6	500910	300948	957345	1.13865e+06
Compound2142	morphine-d3	C17 H16 [2]H3 N O3	288.154	13.254	2.99837e+06	1.2414e+07	6.48694e+06	2.58633e+06	6.7715e+06	4.57201e+06	4.65707e+06	1.14308e+07	7.84979e+06	5.47728e+06	1.03377e+07	6.85559e+06	1.18507e+07	9.02544e+06	2.00509e+07	382339	8.08656e+06	2.66903e+06	3.06578e+06	6.2082e+06	3.94415e+06
Compound2143	2-[4-(Cyanomethyl)-1-piperazinyl]-N-(4-methoxyphenyl)acetamide	C15 H20 N4 O2	288.157	14.125	703735	1.39541e+06	2.38262e+06	489369	2.47652e+06	474544	686256	2.50835e+06	1.276e+06	1.86778e+06	2.01351e+06	670325	379093	1.6674e+06	454868	1.55245e+06	1.11733e+06	1.15015e+06	622023	2.74851e+06	1.26018e+06
Compound2144	Methyl {2-acetyl-4-[(2-methoxyethoxy)methoxy]cyclopentyl}acetate	C14 H24 O6	288.158	14.403	176116	596986	273433	519111	3.22186e+06	1.51546e+06	165595	820768	163601	166090	457004	169209	149399	186206	322916	1.47954e+06	732624	2.89521e+06	65973.6	633838	143290
Compound2145	N-[3-(Hexyloxy)propyl]-1,2,3-benzotriazin-4-amine	C16 H24 N4 O	288.194	13.13	2.28518e+06	4.37348e+06	4.39177e+06	410309	5.2717e+06	1.84354e+06	576822	2.83634e+06	2.69588e+06	5.54054e+06	3.85132e+06	1.42215e+06	1.17141e+06	3.96349e+06	400244	5.03221e+06	3.99807e+06	4.77633e+06	685283	3.45342e+06	1.43276e+06
Compound2146	Glaurin	C16 H32 O4	288.23	17.098	313382	746155	513773	121464	173895	336726	406904	1.16822e+06	277414	251821	1.00929e+06	276618	109943	73376.6	164396	1.14596e+06	887681	572496	340625	229716	388039
Compound2150	4-Chloro-5-phenylacridine	C19 H12 Cl N	289.064	4.02	263124	156610	1.0892e+06	3349.26	814492	378570	115580	86738.8	182352	765913	986789	337665	850655	679845	51730	4509.93	327326	723688	9653.21	40416.7	335104
Compound2165	4-Amino-7-pentofuranosyl-7H-pyrrolo[2,3-d]pyrimidine-5-carbonitrile	C12 H13 N5 O4	291.096	4.306	1.61284e+06	210797	394695	48249.4	1.22753e+06	423828	221075	324228	154621	348068	260841	223304	747914	466460	483008	51078.8	285960	463410	42741.6	437055	595101
Compound2166	Cyclopentolate	C17 H25 N O3	291.185	12.188	180046	442167	202943	92811.1	282060	261252	184820	355626	293504	294744	717450	206072	202414	240312	642135	151650	390919	88777.8	218151	362087	173046
Compound2167	2,4,6-tri-t-butylnitrobenzene	C18 H29 N O2	291.219	18.565	424863	511356	184195	363007	58034.8	79079.7	256202	361336	147199	289440	401853	82499.9	614352	288983	1.42734e+06	740689	721664	89425	176931	436648	134371
Compound2168	7-(3-Buten-1-yl)-2-(4-penten-1-yl)-1-azaspiro[5.5]undecan-8-ol	C19 H33 N O	291.256	15.377	26927.9	164205	1.07536e+06	31224.1	93076.3	46374.2	20826.9	40436.9	170954	828218	395902	29778.4	53131.1	40878.9	80497.8	62941.7	53453.8	42225	25382	233703	107944
Compound2169	17-amino-5?-androstan-11-ol	C19 H33 N O	291.256	17.927	704637	777520	213501	414921	339906	196704	508722	517424	187822	397721	467475	92076.6	870341	282639	2.37672e+06	703521	963800	152197	273892	501436	140859
Compound2172	2-Hydroxy-N-[2-(4-morpholinyl)ethyl]-4-phenylbutanamide	C16 H24 N2 O3	292.178	14.54	90625.4	56487	87191.1	20694.9	67241.8	125153	34628.7	95216	23667.6	91557.9	96164	31742.8	46537.9	72644.3	88977.7	33035.2	43397.6	451294	34567.5	64842.9	65356.7
Compound2173	1-(4-Ethoxyphenyl)ethynyl-4-n-pentylbenzene	C21 H24 O	292.183	4.821	69139.3	57907.2	31026.4	1430.63	35877.9	29286.1	2762.61	5770.99	5312.42	31498.5	57105.1	21933.2	54533.7	67757.1	8134.66	3430.82	242999	107050	1755.45	13424.4	12152.3
Compound2175	dimetindene	C20 H24 N2	292.194	18.923	668417	381454	198340	302023	64516	104528	366864	240355	167956	247519	252974	113751	487300	220741	488282	998713	775408	75677.3	177330	182525	63746.2
Compound2176	12-oxo Phytodienoic Acid	C18 H28 O3	292.203	15.966	509409	619197	656675	265920	4.39206e+06	580303	358606	746523	373087	519966	842747	299331	466475	636689	334287	802241	489912	1.20207e+06	530237	1.02121e+06	545425
Compound2178	N-Acetylmuramic acid	C12 H15 N5 O4; C11 H19 N O8	293.111	5.512	1.59087e+06	1.09402e+06	892555	15689.3	996092	403293	277264	594287	205551	751321	1.01033e+06	119602	670857	451957	763839	19227.3	44509.9	121985	12949.2	301745	769425
Compound2180	2-[3-(5-Ethyl-2,4-dioxo-3,4-dihydro-1(2H)-pyrimidinyl)propyl]-1,2,4-triazine-3,5(2H,4H)-dione	C12 H15 N5 O4; C8 H19 F3 N3 O3 P	293.111	4.399	3.61324e+06	1.22486e+06	1.69015e+06	21956.4	3.16972e+06	1.36618e+06	807940	938383	696677	1.05716e+06	1.64698e+06	303863	1.47479e+06	948739	947217	32045.4	548163	624427	29828.8	1.56548e+06	582258
Compound2182	5-Acetamido-N-methyl-N-[4-(1-pyrrolidinyl)-2-butyn-1-yl]pentanamide	C16 H27 N3 O2	293.21	5.23	67014.9	551497	46748.3	4.99658e+06	205579	234795	62271.1	22631.4	10698.9	39355.1	104565	93408.5	149392	185508	32721.3	2.09656e+06	101595	449917	5.47627e+06	56312.8	291203
Compound2187	2-(8-Pentyldodecahydropyrrolo[1,2-a]quinolin-3-yl)ethanol	C19 H35 N O	293.272	25.683	1.17902e+06	1.26944e+06	1.04675e+06	860767	1.89403e+06	1.30191e+06	321968	1.49152e+06	838480	919254	1.84998e+06	514914	2.47649e+06	2.05888e+06	3.18971e+06	2.5565e+06	1.714e+06	1.17307e+06	1.33975e+06	3.2023e+06	2.08699e+06
Compound2190	5,6-dimethoxy-2-(2-methoxyphenyl)-4H-chromen-4-one	C18 H16 O5	294.089	14.812	936308	1.99101e+06	1.63971e+06	518809	2.05932e+06	1.93243e+06	1.09341e+06	4.55949e+06	924137	2.94218e+06	3.70622e+06	1.43665e+06	1.05067e+06	1.54313e+06	2.3122e+06	3.38039e+06	301306	975294	765421	3.56427e+06	1.67129e+06
Compound2191	9-Pentofuranosyl-2-vinyl-3,9-dihydro-6H-purin-6-one	C12 H14 N4 O5	294.095	5.398	834641	106128	63598.5	15373.5	89666.8	101181	17197.5	127978	38063.8	58838.9	80401.5	44486	22785.4	48714.7	39051.7	11740.7	9757.58	32947.1	15809.2	83715.9	19133.7
Compound2195	Leucyltyrosine	C15 H22 N2 O4	294.157	11.834	281361	2.14485e+06	2.47908e+06	388731	4.10867e+06	5.13742e+06	759054	2.104e+06	991646	67679.8	1.80239e+06	492975	319029	1.67468e+06	875072	951574	850626	685996	1.30564e+06	6.31657e+06	1.59582e+06
Compound2205	Tertatolol	C16 H25 N O2 S	295.161	11.674	36970.6	73466.3	57657.1	7655.97	202601	49972.1	40919.5	144534	29371	69135.2	92706.2	16563.4	23161.6	110478	68440.6	40808.9	27059.3	174863	34555.4	88201.6	52926.6
Compound2208	Methyl 3-(3,4-dichlorophenylsulfonyl)propionate	C10 H10 Cl2 O4 S	295.968	3.747	318663	102973	14358.5	4215.32	13177.1	16104.5	452895	123624	264550	14193.2	18003.7	167163	756745	241258	16551.6	42811.5	118089	8802.64	4049.41	16463.4	21632.8
Compound2214	17α-Ethynylestradiol	C20 H24 O2	296.173	5.577	148117	316387	548878	9946.71	747935	123670	78876	290507	94192.3	325181	404214	30052.7	234795	247188	166769	24749.7	13284.5	44854.9	21785.1	127527	312717
Compound2217	(+/-)12(13)-DiHOME	C18 H34 O4	296.235	23.012	3.00294e+06	6.82877e+06	8.82689e+06	1.57527e+06	2.37756e+07	1.34736e+07	2.40184e+06	3.9702e+06	1.16931e+07	6.94108e+06	1.719e+07	3.1189e+06	3.4943e+06	1.08442e+07	3.92518e+06	6.22482e+06	1.55311e+07	1.29671e+07	4.13702e+06	1.33008e+07	2.39965e+07
Compound2218	(±)9(10)-DiHOME	C18 H34 O4	296.235	21.647	94052.3	300531	376218	3.73859e+06	8.4444e+06	3.99291e+06	1.10501e+06	1.31498e+06	331995	1.31358e+06	335450	116298	3.97425e+06	3.26214e+06	6.892e+06	1.47987e+07	1.13646e+07	3.97827e+06	4.74335e+06	5.51611e+06	6.17055e+06
Compound2225	Spiroxamine	C18 H35 N O2	297.266	18.224	309083	166784	89346.8	121683	1.01375e+06	967173	85042.4	156544	126849	251864	336419	88700.5	3.35534e+06	1.07727e+06	1.51014e+06	1.0602e+06	742536	648565	285180	644127	407447
Compound2227	Dimantine	C20 H43 N	297.339	23.243	3.67011e+07	7.01281e+07	4.24543e+07	3.261e+07	9.54026e+07	6.99704e+07	3.56375e+07	5.56628e+07	3.90647e+07	5.07078e+07	1.35485e+08	1.94975e+07	9.56789e+07	1.03834e+08	1.21961e+08	4.99147e+07	1.33073e+08	5.38915e+07	2.1546e+07	3.26697e+07	5.79851e+07
Compound2237	(4Z)-4-Methyl-6-(3-methyl-1,4-dioxo-1,4-dihydro-2-naphthalenyl)-4-hexenoic acid	C18 H18 O4	298.12	17.159	280035	509573	236676	687814	3.04384e+06	1.24195e+06	162560	325490	241794	326750	559298	124688	211119	645541	237606	3.1349e+06	4.77678e+06	2.39756e+06	313610	605325	195607
Compound2240	N1-[1-(2-furylcarbonyl)-4-piperidyl]benzamide	C17 H18 N2 O3	298.131	28.972	106256	458963	383034	117851	313660	712613	151733	435441	669101	399823	620507	722449	276978	513371	58324.1	246530	349879	554210	253924	255993	495108
Compound2242	Ostruthin	C19 H22 O3	298.16	35.391	2.14953e+06	2.3772e+06	912725	1.5321e+06	3.48702e+06	1.54104e+06	4.76392e+06	6.25036e+06	3.12337e+06	6.42174e+06	5.34992e+06	2.94374e+06	1.04727e+07	2.65704e+06	1.81855e+07	2.01852e+06	1.99338e+06	836726	2.46531e+06	4.57658e+06	1.1898e+06
Compound2244	Norethindrone	C20 H26 O2	298.193	22.748	51873.4	51790.3	56714.6	199352	1.27486e+06	56371.7	24600.7	58427.5	33191.9	48842.8	54231.4	63873.6	80425.7	364738	82537.5	660691	720702	431406	37695.4	65645.1	701729
Compound2245	CARDANOL TRIENE	C21 H30 O	298.229	16.089	91300.1	255258	91778.7	42996.6	80767.6	198130	362834	242676	92935.7	76858.7	277416	86360.2	1.20517e+06	729463	856462	245005	92522.3	155832	46930.3	121218	59675.3
Compound2246	RG1300000	C18 H34 O3	298.25	23.669	941004	3.146e+06	1.94628e+06	516843	6.10514e+06	3.86268e+06	669199	1.26353e+06	269527	1.35917e+06	2.60224e+06	750164	1.77136e+06	255366	692751	1.44853e+06	1.80553e+06	2.72752e+06	709374	5.32369e+06	946375
Compound2249	N,N-Dioctylglycinamide	C18 H38 N2 O	298.298	18.762	252117	123411	117142	83665.5	77800.9	52627.6	144390	34897	23609.3	156522	215437	28348.9	82451.8	93254	572367	404196	266095	192820	41290.7	290393	70981.8
Compound2252	L-Leucylalanyl-L-proline	C15 H29 N O3 Si; C14 H25 N3 O4	299.191	4.855	43108.4	28836.8	24443.6	4087.79	116266	92061.6	12867.3	25766.4	17336	32054.3	64126.5	18862.3	13621.3	23392.9	30773.5	8517.9	549773	619791	3860.68	71878	31206.7
Compound2253	Trimethylsilyl 3-[(1-cyclohexylethyl)amino]-2-methyl-3-oxopropanoate	C15 H29 N O3 Si	299.191	5.226	20221.6	14135.4	13502.8	8061.03	73641.2	525915	8657.51	22057.2	28724.7	14327.2	24960.2	34736.4	12735.1	9932.26	14600.6	11195.2	155602	49258.4	10232.3	240084	31021.1
Compound2259	Palmitoyl ethanolamide	C18 H37 N O2	299.282	35.338	245206	455004	252745	313546	191512	35387	205251	92964	110170	184026	1.04581e+06	135885	330990	145749	212455	382570	341537	329204	299761	1.44702e+06	385132
Compound2266	Glycol palmitate	C18 H36 O3	300.266	23.296	8.70814e+06	2.57039e+07	1.24604e+07	946366	4.61714e+07	2.61441e+07	3.53798e+06	7.17642e+06	1.80905e+06	1.43682e+07	1.2407e+07	9.89058e+06	9.03508e+06	1.14177e+07	2.40404e+06	1.49789e+07	1.43003e+07	1.47839e+07	2.89568e+06	3.32958e+07	6.27094e+06
Compound2269	12-HSA	C18 H36 O3	300.267	27.488	530482	457675	197957	97405	434298	326672	65443.6	134406	118902	179263	120425	150697	426766	142631	3.29041e+06	202474	163572	615840	592532	3.76372e+06	533987
Compound2271	1-Trimethylsilyloxypentadecane	C18 H40 O Si	300.285	19.284	1.32397e+06	5.33881e+06	1.90861e+06	1.02191e+06	4.99462e+06	4.06252e+06	884643	6.62662e+06	2.99879e+06	2.41741e+06	3.82779e+06	5.31439e+06	2.30733e+07	8.76187e+06	1.05684e+07	5.3906e+06	6.12422e+06	4.33022e+06	1.15863e+06	3.8784e+06	617226
Compound2282	Dimethyl N-octanoylglutamate	C15 H27 N O5	301.189	5.133	761291	979427	901380	127583	1.09759e+06	2.36918e+06	515354	1.08705e+06	612991	733674	2.14011e+06	989210	1.20901e+06	867389	2.2678e+06	129052	2.41094e+06	848652	109592	2.21576e+06	667082
Compound2283	Dimethyl 5-butyl-2-tert-butyl-1,3-oxazolidine-3,4-dicarboxylate	C15 H27 N O5	301.189	10.561	405232	997246	293287	20088.1	963200	255871	314576	683449	398719	411962	1.07879e+06	157589	683454	331690	1.82362e+06	38282.6	345585	90990.3	464507	947067	499576
Compound2288	sphinganine	C18 H39 N O2	301.298	19.554	4.66696e+06	4.34956e+06	7.00788e+06	2.08952e+06	9.02674e+06	7.00657e+06	2.42327e+06	710510	71538.4	9.57133e+06	9.2226e+06	5.41575e+06	2.64141e+07	4.98674e+06	1.44231e+07	7.62385e+06	1.1704e+07	5.67002e+06	2.36312e+06	9.64531e+06	1.43328e+06
Compound2296	5-[(4-Acetyl-3,5-dimethyl-1H-pyrrol-2-yl)methyl]-4-ethyl-3-methyl-1H-pyrrole-2-carboxylic acid	C17 H22 N2 O3	302.163	17.274	348994	1.642e+06	2.18139e+06	354640	3.28207e+06	2.74776e+06	273778	3.04059e+06	361349	1.92839e+06	4.08089e+06	780338	475463	1.8449e+06	706861	1.70103e+06	438236	2.84592e+06	257667	5.33342e+06	986506
Compound2297	NP-001134	C16 H22 N4 O2	302.173	13.898	3.6512e+06	2.72196e+06	5.87333e+06	16289.1	4.44789e+06	1.95747e+06	6.49137e+06	4.23223e+06	2.38518e+06	2.8181e+06	3.44169e+06	887093	6.2514e+06	5.69504e+06	1.9976e+06	1.54414e+06	746455	962573	1.73634e+06	4.73355e+06	4.25751e+06
Compound2298	8-Hydroxyhexadecanedioic acid	C16 H30 O5	302.209	16.852	328120	459285	506677	79485.5	275141	144117	349031	334981	248451	300470	1.2812e+06	228102	112310	117548	141905	1.21144e+06	570800	978388	168025	758804	168656
Compound2305	2-Hexyl-3,5-dipentylpyridine	C21 H37 N	303.292	19.907	9.26353e+06	8.6058e+06	4.51102e+07	750976	3.66018e+06	4.6178e+06	847184	6.24576e+06	7.22876e+06	3.08137e+07	1.85129e+07	3.07093e+06	3.80758e+06	634495	1.49954e+06	2.18857e+06	3.64543e+06	5.90034e+06	1.04872e+06	3.019e+07	7.51315e+06
Compound2310	4-(methylthio)-6-phenyl-2-(3-pyridyl)pyrimidine-5-carbonitrile	C17 H12 N4 S	304.077	3.875	211048	910919	361507	135430	678455	629172	1.52642e+06	5.06211e+06	3.10148e+06	1.229e+06	2.24958e+06	1.25044e+06	1.71612e+06	2.41123e+06	565765	100221	478148	1.04898e+06	165049	1.77707e+06	5.20134e+06
Compound2313	N-(1,3-Benzodioxol-5-ylmethyl)-3-(3-oxo-2,3-dihydro-1H-1,2,4-triazol-1-yl)butanamide	C14 H16 N4 O4	304.117	14.362	192826	295393	261459	25546.4	145579	43525.4	48349.1	483197	50389.3	548213	288950	377873	366910	68185.5	616505	36545.4	39672.9	54108.4	39744.7	46375.8	30130.7
Compound2314	Methyl 4-acetoxy-3-anilino-2-methyl-3,4-dihydro-1(2H)-pyridinecarboxylate	C16 H20 N2 O4	304.143	14.466	37837.3	39596.9	50191.4	21787.5	59990.6	57019.1	42082.6	131843	35886.2	57651.3	161214	52083.3	463597	61574	1.38777e+06	106396	44858.6	82306.3	28912	186656	34119.3
Compound2315	(5S)-5-hydroxy-1,7-diphenylheptan-3-one	C19 H22 O2	304.149	4.682	8582	16787.1	8528.56	57738.8	150929	128541	12527.2	22927	21120.3	9511.12	12512.7	18494.1	25658	12379.5	19183.9	2.25031e+06	45578.3	103498	126605	13109.9	24577.6
Compound2317	1-[2-(6,7-Dimethoxy-1,2,3,4-tetrahydro-1-isoquinolinyl)ethyl]-2-pyrrolidinone	C17 H24 N2 O3	304.178	14.587	105200	410733	220633	26469	771079	570023	76734.8	666302	134067	477826	353008	79324.1	603543	230877	765734	269882	185393	1.10398e+06	120220	1.29691e+06	203731
Compound2319	Arachidonic acid	C20 H32 O2	304.24	35.589	59274.3	128671	158028	98521.5	86300.1	32605.7	32862.7	56337.4	83649.4	107170	197783	109422	63016.8	91221.8	98735.2	134972	459462	94290.8	348839	738311	369548
Compound2326	17-Hydroxyandrostan-18-amide	C19 H31 N O2	305.235	19.377	1.49553e+07	1.77244e+07	7.22523e+06	1.3298e+07	3.2267e+07	6.00933e+06	1.81589e+07	1.5316e+07	7.87246e+06	1.18468e+07	1.57808e+07	4.509e+06	2.91889e+07	8.13616e+06	5.52131e+07	2.58976e+07	3.2995e+07	6.06465e+06	7.21323e+06	2.4379e+07	4.62631e+06
Compound2327	2,6-Diisopropylphenyl hexylcarbamate	C19 H31 N O2	305.235	15.281	89018.4	209139	1.50874e+06	42879.8	282077	74350.4	32139.3	50485.3	421847	1.24659e+06	978000	24136.7	142518	34864	259381	109240	99549	262888	24491.9	815379	220204
Compound2332	2,3,4,5-tetrachloro-4'-biphenylol	C12 H6 Cl4 O	305.916	3.004	296138	274841	783201	222597	1.19663e+06	290837	356600	204122	456513	721397	439144	421399	479231	576990	9009.81	660574	371391	294081	226710	20908.7	291062
Compound2333	5,7-Difluoro-4,4-dimethyl-2-oxo-3,4-dihydro-2H-chromen-6-yl methanesulfonate	C12 H12 F2 O5 S	306.036	4.446	1.86054e+06	202550	58467.6	4424.64	131471	89474.8	28375.4	51764.3	501776	61579.7	234926	31466.4	67255.3	63908.7	477913	8053.78	47318.3	60385.9	5241.4	62974.1	62916.8
Compound2339	14-Oxo-2,10-diazatetracyclo[7.7.1.0~2,7~.0~10,15~]heptadec-5-yl acetate	C17 H26 N2 O3	306.194	16.291	189135	707149	1.0209e+06	32096.1	206631	164443	46662.5	989047	290470	1.07852e+06	719929	231044	123105	592315	93993.8	624726	128221	3.39423e+06	406131	2.14675e+06	416471
Compound2340	1,3-Dimethyl-6,7-didehydro-2,20-cycloaspidospermidine	C21 H26 N2	306.209	18.253	1.65539e+07	1.64994e+07	6.40687e+06	4.97287e+06	2.6714e+06	992585	1.25242e+07	7.82325e+06	4.75734e+06	1.02544e+07	1.15977e+07	3.8905e+06	2.63194e+07	9.13187e+06	3.54346e+07	2.93748e+07	9.17128e+06	1.75846e+06	8.63774e+06	1.16564e+07	4.28073e+06
Compound2350	Gestrinone	C21 H24 O2	308.178	11.791	11482.8	16390.7	24448.4	24669.9	134866	590136	9573.49	16718	13656.8	12920.6	24947.8	17026.5	11663.9	48243.8	21836.4	43843.5	15234.6	728509	18083.5	69099.7	84262.5
Compound2352	1,2-dihydroxyheptadec-16-yn-4-yl acetate	C19 H34 O4	308.235	23.673	259553	438330	256444	93345.2	1.00708e+06	2.368e+06	137244	409068	185278	591012	218101	61211.3	134415	360970	215164	129953	258172	1.73445e+06	115786	3.79935e+06	313809
Compound2353	2-(2-(4-Nonylphenoxy)ethoxy)ethanol	C19 H32 O3	308.235	24.392	660841	903670	476882	65103.9	259192	1.01367e+06	221153	1.73941e+06	484517	186910	154849	167591	237929	2.23322e+06	167663	141559	225288	817016	629566	472479	1.08729e+06
Compound2354	GLYODIN BASE	C20 H40 N2	308.318	22.514	150309	1.53338e+06	115489	151251	344895	268571	868035	1.19223e+06	1.40103e+06	1.87024e+06	2.73933e+06	194535	192026	867643	1.17952e+06	327213	194272	75900.3	194103	175509	162476
Compound2355	(E)-N,N'-Di-t-butyl-2,2,3,6,6-pentamethylheptane-1,7-diimine	C20 H40 N2	308.319	22.231	449188	1.53338e+06	2.20397e+06	134712	2.83078e+06	2.79771e+06	868035	79901.1	1.38866e+06	1.87024e+06	2.73933e+06	1.36502e+06	294254	1.60681e+06	5.00895e+06	285162	876556	2.05376e+06	164082	1.11613e+06	2.73131e+06
Compound2357	4-Amino-7-pentofuranosyl-7H-pyrrolo[2,3-d]pyrimidine-5-carboxamide	C12 H15 N5 O5	309.106	4.379	1.15318e+06	250097	159755	47431.8	167037	663675	81240.2	160432	121764	123485	114054	114572	3.08089e+06	1.41537e+06	3.41424e+06	83866.7	125498	522315	74814.7	2.18487e+06	2.41252e+06
Compound2361	N-(2-Heptanyl)-3,5-dinitrobenzamide	C14 H19 N3 O5	309.132	4.833	72539.4	32590	52743	7082.89	162402	213352	19493.1	36070.8	44791.1	26505.2	65104.3	35193.1	28349	57179	30322.3	17011.9	65524.9	503787	9169.38	62930.5	103727
Compound2366	Stearoyl Ethanolamide	C20 H41 N O2	309.303	25.829	817532	900999	474336	232135	837198	591391	212691	548796	374567	496346	1.04152e+06	89257.4	387739	372609	1.43121e+06	121358	213308	609545	196905	1.16127e+06	115103
Compound2367	6-Deoxyjacareubin	C18 H14 O5	310.084	14.432	172602	525301	251838	30283.7	427439	566101	124607	1.66466e+06	164964	486546	625159	191925	320669	204001	547794	456289	243368	250719	145299	1.08338e+06	306930
Compound2369	Estriol	C18 H24 O3	310.152	12.542	27762	461338	501682	85898.4	378801	417161	324684	1.29887e+06	237200	370470	828675	210346	368615	423356	472514	86824.4	180990	906873	147086	479951	418849
Compound2373	(11E,15Z)-9,10,13-trihydroxyoctadeca-11,15-dienoic acid	C18 H32 O5	310.214	16.051	1.57512e+06	1.07034e+06	1.22989e+06	430701	1.04715e+07	1.28447e+06	739430	3.45543e+06	822676	555474	843255	279008	440780	491980	276041	224279	477306	2.46909e+06	421838	835413	527169
Compound2376	1,4-dihydroxyheptadec-16-en-2-yl acetate	C19 H36 O4	310.25	25.33	967960	2.13125e+06	485140	34891.1	283556	1.42509e+06	301482	2.30245e+06	583923	94483.9	222518	278868	209893	1.75116e+06	210256	82327.7	64395	865113	461471	354140	1.18931e+06
Compound2379	Ethyl [1-(ethylcarbamoyl)-3-oxodecahydro-2-quinoxalinyl]acetate	C15 H25 N3 O4	311.184	5.656	62046.9	165293	94926.3	26734.5	238253	241660	78314.6	174663	82817.1	278941	297591	104555	40507.2	156028	99074.4	17943.5	24680	130663	38028.1	144158	641385
Compound2381	biperiden	C21 H29 N O	311.225	17.237	561673	448500	287927	815950	569180	300245	331872	555974	205122	276418	398888	114306	987678	205843	1.25024e+06	1.16284e+06	1.05747e+06	227023	466512	286156	157978
Compound2382	1765773	C21 H45 N	311.355	23.421	946710	1.55565e+06	597324	454752	2.00484e+06	1.23383e+06	527385	88483.6	431135	617322	1.72535e+06	864002	1.52827e+06	2.13535e+06	3.06338e+06	626003	2.19579e+06	1.21393e+06	545197	600756	710414
Compound2390	3-[2-(4-Biphenylyl)-2-oxoethoxy]-2-methyl-3-oxopropanoic acid	C18 H16 O5	312.099	15.033	865203	857139	467872	1.28794e+06	1.04459e+07	8.09447e+06	511005	1.94688e+06	181257	1.00683e+06	1.38972e+06	411742	3.55289e+06	3.62484e+06	388554	8.82593e+06	5.3722e+06	1.05447e+07	1.43869e+06	8.86202e+06	3.77478e+06
Compound2393	4-Undecylbenzenesulfonic acid	C17 H28 O3 S	312.176	5.414	96608.7	98633	47086.9	26222.6	81923.7	70030.9	45901.8	14824.7	30300.5	39995.1	37495.5	56182.3	600845	85904.1	92864.7	8247.19	12734.5	85290.8	50415.2	98827.1	115893
Compound2396	Pregna-4,6-diene-3,20-dione	C21 H28 O2	312.208	16.853	190610	523774	500559	201558	350991	963913	36638.7	445086	195580	607453	487374	566900	766745	242408	1.60342e+06	521864	231078	495778	329911	2.11415e+06	247764
Compound2398	Methyl 3-hydroxyoctadec-9-enoate	C19 H36 O3	312.266	24.962	1.38861e+06	2.2655e+06	702836	155656	551454	4.5714e+06	249662	3.48898e+06	188802	1.25495e+06	1.22861e+06	412428	959270	550600	342266	242467	272401	3.77334e+06	454733	3.52032e+06	979838
Compound2401	1-[1-(1-Benzothiophen-2-yl)cyclohexyl]azepane	C20 H27 N S	313.187	11.943	79419.2	71946.8	73501.5	45371.7	273129	421375	26180.8	75698.1	29180.2	28069.7	72437.4	26895.1	15733.7	165784	44255.9	38889.1	28915.6	435235	122251	115668	20946.1
Compound2403	PALGLY	C18 H35 N O3	313.261	13.843	28440.6	41697.1	269887	55836.3	71348.8	93251.9	21879.7	44163.9	124451	968340	801653	26314.4	75781.5	41806	59689	77707.1	36427.4	191856	54203	265257	39703
Compound2404	N,N-Bis(2-ethylhexyl)-2-methoxyacetamide	C19 H39 N O2	313.298	20.713	460839	1.51325e+06	853670	173095	282465	701693	421800	575611	581932	1.50972e+06	3.11874e+06	533506	1.8602e+06	1.48901e+06	667364	1.96946e+06	2.35771e+06	1.22176e+06	231307	964921	605761
Compound2409	(3R,4R)-4-(3,4-Dihydroxybenzyl)-3-(3-hydroxybenzyl)dihydro-2(3H)-furanone	C18 H18 O5; C12 H27 O3 P S2	314.116	15.539	1.59677e+06	1.42083e+06	1.52309e+06	303280	1.45909e+06	1.50335e+06	925306	768873	1.20567e+06	1.202e+06	1.53685e+06	1.22139e+06	767296	2.15699e+06	227175	3.26726e+06	5.64712e+06	2.19041e+06	821485	1.12298e+06	1.59056e+06
Compound2417	2-(Hexanoylamino)-3-methoxy-3-oxopropyl hexanoate	C16 H29 N O5	315.204	5.256	557914	88243.7	977590	19329.2	2.01759e+06	1.18693e+06	360507	163583	640105	34545.5	1.15858e+06	630393	9996.69	10365.3	27625.1	210577	1.27287e+06	280849	12368	1.27704e+06	11064.4
Compound2419	(8E)-2-Amino-8-octadecene-1,3,4-triol	C18 H37 N O3	315.277	18.135	297171	2.58906e+06	830071	138646	199157	761238	405783	2.82132e+06	1.21344e+06	1.13196e+06	2.16407e+06	2.06381e+06	1.75063e+06	1.17033e+06	98989	1.29059e+06	2.18779e+06	154389	815303	1.69881e+06	433159
Compound2421	2-[(2S,3R,4S,5R)-5-(Aminomethyl)-3,4-dihydroxytetrahydro-2-furanyl]-N-(4-methoxybenzyl)acetamide	C15 H22 N2 O5	316.076	4.43	205629	2.50968e+06	152397	37250.3	332663	109209	917959	3.15597e+06	842146	231887	425220	1.35899e+06	2.09473e+06	2.09174e+06	956790	29880.3	614708	1.03458e+06	38936.5	359491	1.39539e+06
Compound2422	6-(4-Methoxyphenyl)-7-methyl-2-phenylimidazo[1,2-b][1,2,4]triazine	C19 H16 N4 O	316.131	14.454	1.69935e+06	1.74427e+06	2.14953e+06	448930	2.56267e+06	1.09123e+06	1.16531e+06	1.82501e+06	1.01033e+06	1.93659e+06	3.28611e+06	793646	1.15301e+06	2.06622e+06	1.19985e+06	3.36389e+06	2.30752e+06	1.97873e+06	625413	2.06047e+06	1.20974e+06
Compound2423	3-(4-Methoxyphenyl)-4,4-dimethyl-2-oxaspiro[5.5]undecane-1,5-dione	C19 H24 O4	316.169	11.844	16573.6	31459.2	16041.4	16302.4	153635	419958	10379.9	22917.6	15967.7	18806.8	25558.4	12245.5	18816.1	25094.4	29780.7	20056	27061.7	72726.1	22835	38094.9	25171.3
Compound2430	Leucyltryptophan	C17 H23 N3 O3	317.174	13.715	338261	411534	518425	109045	1.69555e+06	1.84296e+06	377508	1.14998e+06	282537	617518	596676	266628	35520.2	1.04891e+06	530383	253167	33525.7	1.43532e+06	895346	1.20258e+06	943097
Compound2433	(2E,4E,9Z)-1-(piperidin-1-yl)hexadeca-2,4,9-trien-1-one	C21 H35 N O	317.271	16.773	278479	687644	7.17867e+06	94729.7	700214	352729	52019.4	92035.6	1.23936e+06	4.39879e+06	4.05791e+06	97929.8	188318	43931.2	264185	354294	426216	666866	21686.6	1.8798e+06	541655
Compound2435	Phytosphingosine	C18 H39 N O3	317.293	18.479	1.43422e+06	1.25306e+07	5.98894e+06	6.91008e+06	1.67855e+07	1.59034e+07	136341	1.14653e+06	135552	958233	683673	1.52086e+06	1.73211e+07	6.66878e+06	3.38734e+06	9.33522e+06	1.53636e+07	2.65646e+06	2.39337e+06	4.77506e+06	4.01624e+06
Compound2437	methadone-d9	C21 H18 [2]H9 N O	317.955	3.213	368246	554453	7308.38	516810	115710	105938	158830	1.47843e+06	58232.7	62661.8	11071.3	125831	1.82467e+06	115023	4.88808e+06	704462	905892	42206.6	320889	2.31602e+06	288141
Compound2445	(3S,6S)-3-(Hydroxymethyl)-6-{4-[(3-methyl-2-buten-1-yl)oxy]benzyl}-2,5-piperazinedione	C17 H22 N2 O4	318.157	14.967	808900	1.47157e+06	1.43277e+06	526676	774692	2.35084e+06	1.4661e+06	1.42092e+07	1.00948e+06	2.28981e+06	4.2146e+06	1.48912e+06	1.32838e+07	2.13938e+06	6.30524e+07	2.1023e+06	218366	235415	549694	4.20605e+06	1.72354e+06
Compound2446	[3-Benzoyl-1-methyl-2-(2-methyl-2-propanyl)-5-oxo-4-imidazolidinyl]acetic acid	C17 H22 N2 O4	318.157	13.879	110330	640183	272284	46705.7	227466	372023	193285	1.94176e+06	108148	627729	1.03069e+06	207121	1.18494e+06	284048	5.46023e+06	321626	213753	567561	74030.9	1.84742e+06	338970
Compound2448	N'-(5,8-Dimethoxy-2,3-dimethyl-6-quinoxalinyl)-N,N-dimethyl-1,3-propanediamine	C17 H26 N4 O2	318.204	15.123	453285	290355	417812	58942.9	357538	229799	375345	1.15993e+06	221603	454449	757302	278314	72509.1	126434	261651	736131	380623	887782	159152	786632	398522
Compound2450	1,3-Diphenyl-4-azafluorene	C24 H17 N	319.137	4.369	144463	46562.1	133383	2684.29	244241	234811	27626.5	145626	27883.5	148521	145178	63902.4	31296.6	167656	53613.8	3707.96	126257	200203	4107.65	196377	186327
Compound2453	3-Tridecyl-6,7-dihydro-1,2-benzoxazol-4(5H)-one	C20 H33 N O2	319.251	17.415	2.11675e+07	1.50239e+07	5.90693e+06	1.15252e+07	1.14265e+07	2.63498e+06	9.41697e+06	1.12262e+07	4.40805e+06	9.12263e+06	1.2752e+07	4.16404e+06	3.74045e+07	9.313e+06	3.0363e+07	1.86332e+07	1.97715e+07	3.75463e+06	5.93235e+06	1.02046e+07	2.983e+06
Compound2454	2-(1-Oxohexadecyl)-5-methylpyrrole	C21 H37 N O	319.287	16.453	641461	1.45065e+06	9.70546e+06	108574	634101	591406	47935.2	182995	2.02019e+06	5.73982e+06	6.45469e+06	171147	291621	42331.1	431453	722691	801052	1.12925e+06	41937.9	4.46809e+06	1.23328e+06
Compound2456	2-[5-(4-phenyl-1,3-thiazol-2-yl)-2-thienyl]pyridine	C18 H12 N2 S2	320.051	4.181	609315	658102	605711	2819.2	2.43691e+06	2.16124e+06	384186	2.43045e+06	752508	1.15045e+06	3.74133e+06	448552	476769	1.5928e+06	744471	8287.18	712878	2.84583e+06	7885.54	2.27991e+06	4.34646e+06
Compound2462	Ethylenediamine-N,N'-diacetic-N,N'-dipropionic acid	C12 H20 N2 O8	320.123	4.667	23288.2	14475.8	12203.9	1463.58	25692.7	27419	6359.29	17237.9	10418.6	8322.08	28913.2	8328.39	6724.35	23354.2	18184.9	172093	12138.3	34673.1	1531.86	21920.6	31182
Compound2463	Ethyl (2E)-2-cyano-3-[6,6-dimethyl-4-(4-morpholinyl)-5,6-dihydro-2H-pyran-3-yl]acrylate	C17 H24 N2 O4	320.174	15.157	139896	751158	535642	32676.5	253743	275015	503551	2.68148e+06	267485	727695	675499	270971	3.81191e+06	594981	1.93524e+07	696826	538233	205322	200883	1.22416e+06	440347
Compound2464	3-Benzhydryl-1,5-dimethyl-3,7-diaza-bicyclo[3.3.1]nonane	C22 H28 N2	320.225	18.371	990827	711086	181229	449638	330741	72409.1	576273	414854	170040	555223	453936	243183	1.07427e+06	298040	1.11184e+06	1.33606e+06	1.69234e+06	49917.3	292683	488527	127441
Compound2471	N-(4-Ethoxyphenyl)-3-[4-(2-hydroxyethyl)-1-piperazinyl]propanamide	C17 H27 N3 O3	321.205	5.417	100214	371623	263626	48782.9	1.49375e+06	536351	20063.9	12263	179024	16827	180649	178098	147229	297652	52772.6	134761	109666	491188	25474.1	690934	26575.9
Compound2473	(2Z)-2-[(2,4-Dinitrophenyl)hydrazono]cyclopentyl acetate	C13 H14 N4 O6	322.09	5.409	192664	870313	703981	6348.2	200470	160959	181710	880329	305959	1.18792e+06	1.07387e+06	382020	41599.1	1.20262e+06	458881	10893.2	28522.2	27571.4	6247.32	170593	128616
Compound2475	2822138	C11 H13 F3 N4 O4	322.09	5.126	22101.1	870313	703981	6574.17	193583	450080	11782.9	79906.1	26264.2	68180.1	75282.3	30692.7	371159	1.20262e+06	458881	16407.5	33674.1	52796	6608.07	1.45613e+06	956917
Compound2480	3,5,14-Trihydroxyandrostan-17-one	C19 H30 O4; C17 H32 F2 O S	322.214	19.846	193081	384506	390150	452129	2.9273e+06	964564	423056	239771	123275	334591	780456	354677	174178	270652	120381	2.00594e+06	1.88451e+06	1.29285e+06	99786.6	715860	778872
Compound2481	Bis(2-ethylhexyl) phosphate	C16 H35 O4 P	322.227	33.08	675990	1.03202e+06	1.01725e+06	419341	1.42067e+06	608571	660644	1.53814e+06	1.14926e+06	756559	1.36269e+06	1.29187e+06	1.27132e+06	1.79808e+06	2.39437e+06	4.57957e+06	5.231e+06	818278	371137	987928	970473
Compound2482	2-Heptadecyl-N-methylimidazoline	C21 H42 N2	322.334	23.099	122640	67233.4	49478.9	61149.9	78211.5	40818.4	242584	429896	27222.4	70002.1	76242.8	31392.3	87170	103979	283602	121672	95498.3	59501.2	86517.5	77625.8	60746
[truncated: 330 more rows]

## Sheet: Table S6
Metabolite raw peak counts in liver samples.
[truncated: 1,100 more rows]

## Sheet: Table S7
Small Intestine metabolites significantly enriched/lowered in PFOS diet.
[truncated: 104 more rows]

[truncated: 5 more sheets: Table S8, Table S9, Table S10, Table S11, Table S12]
